# Supplementary material for: First report of ‘Candidatus Phytoplasma asteris’ associated with yellowing, scorching and decline of almond trees in India
Source: PeerJ. 2023 Aug 28;11:e15926. doi: 10.7717/peerj.15926 (PMC10470454; doi:10.7717/peerj.15926)
Supplement: Supplemental Information 1 [file peerj-11-15926-s001.txt]

>M23932.1 A.laidlawii 16S ribosomal RNA small subunit gene
TTTATATGGAGAGTTTGATCCTGGCTCAGGATGAACGCTGGCGGCGTGCCTAATACATGCAAGTCGAACG
AAGCATCTTCGGATGCTTAGTGGCGAACGGGTGAGTAACACGTAGATAACCTACCTTTAACTCGAGGATA
ACTCCGGGAAACTGGAGCTAATACTGGATAGGATGTGTGCATGAAAAAAACACATTTAAAGATTTATCGG
TTTAAGAGGGGTCTGCGGCGCATTAGTTAGTTGGTGGGGTAAGAGCCTACCAAGACGATGAATCGTAGCC
GGACTGAGAGGTCTACCGGCCACATTGGGACTGAGAACGGCCCAAACTCCTACGGGAGGCAGCAGTAGGG
AATTTTCGGCAATGGGGGAAACCCTGACCGAGCAACGCCGCGTGAACGACGAAGTACTTCGGTATGTAAA
GTTCTTTTATATGGGAAGAAAAATTAAAAATTGACGGTACCATATGAATAAGCCCCGGCTAACTATGTGC
CAGCAGCCGCGGTAATACATAGGGGGCGAGCGTTATCCGGATTTACTGGGCGTAAAGGGTGCGTAGGTGG
TTATAAAAGTTTGTGGTGTAAGTGCAGTGCTTAACGCTGTGAGGCTATGAAAACTATATAACTAGAGTGA
GACAGAGGCAAGTGGAATTCCATGTGTAGCGGTAAAATGCGTAAATATATGGAGGAACACCAGTGGCGAA
GGCGGCTTGCTGGGTCTATACTGACACTGATGCACGAAAGCGTGGGGAGCAAACAGGATTAGATACCCTG
GTAGTCCACGCCGTAAACGATGAGAACTAAGTGTTGGCCATAAGGTCAGTGCTGCAGTTAACGCATTAAG
TTCTCCGCCTGAGTAGTACGTACGCAAGTATGAAACTCAAAGGAATTGACGGGACCCCGCACAAGCGGTG
GATCATGTTGTTTAATTCGAAGATACACGAAAAACCTTACCAGGTCTTGACATACTCTGCAAAGGCTTAG
AAATAAGTTCGGAGGCTAACAGATGTACAGGTGGTGCACGGTTGTCGTCAGCTCGTGTCGTGAGATGTTG
GGTTAAGTCCCGCAACGAGCGCAACCCTTATTGCTAGTTACCATCATTAAGTTGGGGACTCTAGCGAGAC
TGCCAGTGATAAATTGGAGGAAGGTGGGGATGACGTCAAATCATCATGCCCCTTATGACCTGGGCTACAA
ACGTGATACAATGGCTGGAACAAAGAGAAGCGATAGGGTGACCTGGAGCGAAACTCACAAAAACAGTCTC
AGTTCGGATTGGAGTCTGCAACTCGACTCCATGAAGTCGGAATCGCTAGTAATCGCAAATCAGCATGTTG
CGGTGAATACGTTCTCGGGGTTTGTACACACCGCCCGTCAAACCACGAAAGTGGGCAATACCCAACGCCG
GTGGCCTAACCCGAAAGGGAGGGAGCCGTCTAAGGTAGGGTCCATGATTGGGGTTAAGTCGTAACAAGGT
ATCCCTACGGGAACGTGGGGATGGATCACCTCCTTTCT
>OQ200126.1 'Prunus dulcis' aster yellows phytoplasma isolate UHF1 sequence
AAAGGCGTGATGGGGATAAGGTCGTAACAAGGTATCCCTACCGGAAGGTGGGGATGGATCACCTCCTTTC
TAAGGAAACAATTATCATCTTCAGTTTTGAGAGACTTAAGAAAGTTTTTCATTGTAACTTGCTTGCAAAT
TGTATTTGCAACATTTTAATCTTTTTAAGATTAAGGGCCTATAGCTCAGCTGGTTAGAGCACACGCCCGA
AA
>MN747088.1 'Prunus dulcis' phytoplasma PAEs3 16S ribosomal RNA gene, partial sequence; 16S-23S ribosomal RNA intergenic spacer, complete sequence; and 23S ribosomal RNA gene, partial sequence
GTAGCTGACGCAGTTTTTGTGCAGAATCTCAAAAAAACAGTCTCAGTTCGGATTGAAGTCTGCAACTCGA
CTTCATGAAGTTGGAATCGCTAGTAATCGCGAATCAGCATGTCGCGGTGAATACGTTCTCGGGGTTTGTA
CACACCGCCCGTCAAACCACGAAAGTTGGCAATACCCAAAGCCGGTGGCCTAACTTCGCAAGAAGAGGGA
ACCGTCTAAGGTAGGGTCGATGATTGGGGTTAAGTCGTAACAAGGTATCCCTACCGGAAGGTGGGGATGG
ATCACCTCCTTTCTAAGGAAACAATTATCATCTTCAGTTTTGAGAGACTTAAGAAAGTTTTTCATTGTAA
CTTGCTTGCAAATTGTATTTGCAACATTTTAATCTTTTTAAGATTAAGGGCCTATAGCTCAGTTGGTTAG
AGCACACGCCTGATAAGCGTGAGGTCGGTGGTTCGAGTCCATTTAGGGCCCACCAAAACCACAAA
>MN747087.1 'Prunus dulcis' phytoplasma PAE28 16S ribosomal RNA gene, partial sequence; 16S-23S ribosomal RNA intergenic spacer, complete sequence; and 23S ribosomal RNA gene, partial sequence
GTAGCTGACGCGAGTTTTTGCGCGACACTCACCAAACAGTCTCAGTTCGGATTGAAGTCTGCAACTCGAC
TTCATGAAGTTGGAATCGCTAGTAATCGCGAATCAGCATGTCGCGGTGAATACGTTCTCGGGGTTTGTAC
ACACCGCCCGTCAAACCACGAAAGTTGGCAATACCCAAAGCCGGTGGCCTAACTTCGCAAGAAGAGGGAA
CCGTCTAAGGTAGGGTCGATGATTGGGGTTAAGTCGTAACAAGGTATCCCTACCGGAAGGTGGGGATGGA
TCACCTCCTTTCTAAGGAAACAATTATCATCTTCAGTTTTGAGAGACTTAAGAAAGTTTTTCATTGTAAC
TTGCTTGCAAATTGTATTTGCAACATTTTAATCTTTTTAAGATTAAGGGCCTATAGCTCAGTTGGTTAGA
GCACACGCCTGATAAGCGTGAGGTCGGTGGTTCGAGTCCATTTAGGCCCACCAAAACCACAAATA
>MN747099.1 'Prunus dulcis' phytoplasma PASH1 16S ribosomal RNA gene, partial sequence; 16S-23S ribosomal RNA intergenic spacer, complete sequence; and 23S ribosomal RNA gene, partial sequence
AGCTGGACCGCAAGTTTTTAGGCGAATCTCAAAAAAACAGTCTCAGTTCGGATTGAAGTCTGCAACTCGA
CTTCATGAAGTTGGAATCGCTAGTAATCGCGAATCAGCATGTCGCGGTGAATACGTTCTCGGGGTTTGTA
CACACCGCCCGTCAAACCACGAAAGTTGGCAATACCCAAAGCCGGTGGCCTAACTTCGCAAGAAGAGGGA
ACCGTCTAAGGTAGGGTCGATGATTGGGGTTAAGTCGTAACAAGGTATCCCTACCGGAAGGTGGGGATGG
ATCACCTCCTTTCTAAGGAAACAATTATCATCTTCAGTTTTGAGAGACTTAAGAAAGTTTTTCATTGTAA
CTTGCTTGCAAATTGTATTTGCAACATTTTAATCTTTTTAAGATTAAGGGCCTATAGCTCAGTTGGTTAG
AGCACACGCCTGATAAGCGTGAGGTCGGTGATTCGAGTCCATTTAGGCCCACCAAAACCACAAAT
>MN747101.1 'Prunus dulcis' phytoplasma PAT6 16S ribosomal RNA gene, partial sequence; 16S-23S ribosomal RNA intergenic spacer, complete sequence; and 23S ribosomal RNA gene, partial sequence
GGTAGCTGAGCGCAGTTTTTGGCGAATCTCAAAAAAACAGTCTCAGTTCGGATTGAAGTCTGCAACTCGA
CTTCATGAAGTTGGAATCGCTAGTAATCGCGAATCAGCATGTCGCGGTGAATACGTTCTCGGGGTTTGTA
CACACCGCCCGTCAAACCACGAAAGTTGGCAATACCCAAAGCCGGTGGCCTAACTTCGCAAGAAGAGGGA
ACCGTCTAAGGTAGGGTCGATGATTGGGGTTAAGTCGTAACAAGGTATCCCTACCGGAAGGTGGGGATGG
ATCACCTCCTTTCTAAGGAAACAATTATCATCTTCAGTTTTGAGAGACTTAAGAAAGTTTTTCATTGTAA
CTTGCTTGCAAATTGTATTTGCAACATTTTAATCTTTTTAAGATTAAGGGCCTATAGCTCAGTTGGTTAG
AGCACACGCCTGATAAGCGTGAGGTCGGTGGTTCGAGTCCATTTAGGCCCACCAAAACCACAAAT
>MN747102.1 'Prunus avium' phytoplasma PCHE1 16S ribosomal RNA gene, partial sequence; 16S-23S ribosomal RNA intergenic spacer, complete sequence; and 23S ribosomal RNA gene, partial sequence
GTAGCTGACGCGCAGTTTTTGGCGAATCTCAAAAAACAGTCTCAGTTCGGATTGAAGTCTGCAACTCGAC
TTCATGAAGTTGGAATCGCTAGTAATCGCGAATCAGCATGTCGCGGTGAATACGTTCTCGGGGTTTGTAC
ACACCGCCCGTCAAACCACGAAAGTTGGCAATACCCAAAGCCGGTGGCCTAACTTCGCAAGAAGAGGGAA
CCGTCTAAGGTAGGGTCGATGATTGGGGTTAAGTCGTAACAAGGTATCCCTACCGGAAGGTGGGGATGGA
TCACCTCCTTTCTAAGGAAACAATTATCATCTTCAGTTTTGAGAGACTTAAGAAAGTTTTTCATTGTAAC
TTGCTTGCAAATTGTATTTGCAACATTTTAATCTTTTTAAGATTAAGGGCCTATAGCTCAGTTGGTTAGA
GCACACGCCTGATAAGCGTGAGGTCGGTGGTTCGAGTCCATTTAGGCCCACCAAAACCACAAATA
>MN747105.1 'Prunus dulcis' phytoplasma PAT11 16S ribosomal RNA gene, partial sequence; 16S-23S ribosomal RNA intergenic spacer, complete sequence; and 23S ribosomal RNA gene, partial sequence
GGGTAGCTGAGCGCAAGTTTTTGGCGAATCTCAAAAAAACAGTCTCAGTTCGGATTGAAGTCTGCAACTC
GACTTCATGAAGTTGGAATCGCTAGTAATCGCGAATCAGCATGTCGCGGTGAATACGTTCTCGGGGTTTG
TACACACCGCCCGTCAAACCACGAAAGTTGGCAATACCCAAAGCCGGTGGCCTAACTTCGCAAGAAGAGG
GAACCGTCTAAGGTAGGGTCGATGATTGGGGTTAAGTCGTAACAAGGTATCCCTACCGGAAGGTGGGGAT
GGATCACCTCCTTTCTAAGGAAACAATTATCATCTTCAGTTTTGAGAGACTTAAGAAAGTTTTTCATTGT
AACTTGCTTGCAAATTGTATTTGCAACATTTTAATCTTTTTAAGATTAAGGGCCTATAGCTCAGTTGGTT
AGAGCACACGCCTGATAAGCGTGAGGTCGGTGGTTCGAGTCCATTTAGGCCCACCAAAACCACAA
>MN747106.1 'Prunus salicina' phytoplasma PLKH3 16S ribosomal RNA gene, partial sequence; 16S-23S ribosomal RNA intergenic spacer, complete sequence; and 23S ribosomal RNA gene, partial sequence
AGCTGGACCGCAAGTTTTTGCGCTACAGCTGCACAAAAACAGTCTCAGTTCGGATTGAAGTCTGCAACTC
GACTTCATGAAGTTGGAATCGCTAGTAATCGCGAATCAGCATGTCGCGGTGAATACGTTCTCGGGGTTTG
TACACACCGCCCGTCAAACCACGAAAGTTGGCAATACCCAAAGCCGGTGGCCTAACTTCGCAAGAAGAGG
GAACCGTCTAAGGTAGGGTCGATGATTGGGGTTAAGTCGTAACAAGGTATCCCTACCGGAAGGTGGGGAT
GGATCACCTCCTTTCTAAGGAAACAATTATCATCTTCAGTTTTGAGAGACTTAAGAAAGTTTTTCATTGT
AACTTGCTTGCAAATTGTATTTGCAACATTTTAATCTTTTTAAGATTAAGGGCCTATAGCTCAGTTGGTT
AGAGCACACGCCTGATAAGCGTGAGGTCGGTGGTTCGAGTCCATTTAGGCCCACCAAACCACAAA
>MN747111.1 'Prunus salicina' phytoplasma PLT11 16S ribosomal RNA gene, partial sequence; 16S-23S ribosomal RNA intergenic spacer, complete sequence; and 23S ribosomal RNA gene, partial sequence
GCTGTTACAAAGGGTAGCTGAGCGCAGTTTTTGGCGAATCTCAAAAAACAGTCTCAGTTCGGATTGAAGT
CTGCAACTCGACTTCATGAAGTTGGAATCGCTAGTAATCGCGAATCAGCATGTCGCGGTGAATACGTTCT
CGGGGTTTGTACACACCGCCCGTCAAACCACGAAAGTTGGCAATACCCAAAGCCGGTGGCCTAACTTCGC
AAGAAGAGGGAACCGTCTAAGGTAGGGTCGATGATTGGGGTTAAGTCGTAACAAGGTATCCCTACCGGAA
GGTGGGGATGGATCACCTCCTTTCTAAGGAAACAATTATCATCTTCAGTTTTGAGAGACTTAAGAAAGTT
TTTCATTGTAACTTGCTTGCAAATTGTATTTGCAACATTTTAATCTTTTTAAGATTAAGGGCCTATAGCT
CAGTTGGTTAGAGCACACGCCTGATAAGCGTGAGGTCGGTGGTTCGAGTCCATTTAGGCCCACCA
>MN807636.2 'Prunus dulcis' phytoplasma AlmE 16S ribosomal RNA gene, partial sequence; 16S-23S ribosomal RNA intergenic spacer, complete sequence; and 23S ribosomal RNA gene, partial sequence
GGGTAGCTGAGCGCAAGTTTTTGGCGAATCTCAAAAAAACAGTCTCAGTTCGGATTGAAGTCTGCAACTC
GACTTCATGAAGTTGGAATCGCTAGTAATCGCGAATCAGCATGTCGCGGTGAATACGTTCTCGGGGTTTG
TACACACCGCCCGTCAAACCACGAAAGTTGGATGCACCCAAAGCCGGTGGCCTACAACGCAAGAAGAGGG
AACCGTCTAAGGTAGGGTCGATGATTGGGGTTAAGTCGTAACAAGGTATCCCTACCGGAAGGTGGGGATG
GATCACCTCCTTTCTAAGGAAACAATTATCATCTTCAGTTTTGAGAGACTTAAGAAAGTTTTTCATTGTA
ACTTGCTTGCAAATTGTATTTGCAACATTTTAATCTTTTTAAGATTAAGGGCCTATAGCTCAGTTGGTTA
GAGCACACGCCTGATAAGCGTGAGGTCGGTGGTTCGAGTCCATTTAGGCCCACCATAACCACAAA
>CP000061.1 Aster yellows witches'-broom phytoplasma AYWB chromosome, complete genome
ATGAATAATTATATTAAAATTTGGGATGTAATTTTAAATGAACTATCAAAAATTTACAGTGATGAAGTTT
TTAAAGAAACATTTTCAAATATTAAAAAAATAAAACAAATTGAAGAAAAAATTATAATTTCAGTAGAAAC
TGAATTTATTAAAAATAAAATATATAAAATGTATTTTGAAAAAATTAAAGAAATAAATAAATTAAAGTTT
GAAGAAAAAATTATAATAGAATTCGTTTCAGAAAATAATAAAAAAAATTGTAATTTTGATAATGAAAAAA
AACATTTTGAAAATATTAAAAAAGAATTAAAAAATGAAACTGAAATTTTTTTTTGCAAAATTGAAAATAA
TGATGAATTTAAAAATAATAAACATTTTAGAAAAAATGAAATAAAACAAATTGAAAATGGATATAATGAT
AACATAAATGTTGAAATTGAAAATCGAAAAATAAGTTTTAACAAATACAATTATGGAAATACTAATCCAA
AATATAGTTTTGATAATTTTGTTGTGGGAAAAAGTAATAATTTTGCCTTTAAAATTTCCAAAAAAATTGC
TGAAGAAAAAAAGGTAACCACAAATCCACTCTACATTTTTGGAAAATCAGGAATTGGAAAAACTCATCTA
ATTCAGGCAATAGGAAATCATATTTTGAAAAACACACATTCATCCAAAAAAGTTCTATATGTAAAAGCTG
ACGGTTTTATTGAAGAGTTTACAAATCAATTAAGAAAAGCCAAAATGGAAGATTTTAACGAAAAATACCG
TGATATTGATCTTTTATTAGTTGATGATATTCAAATTATGGCAGGCGCTACAAGAACTCAAATGGAGTTT
TTTAAATTATTTGATTATCTTTATTTAAATCAAAAACAAATTGTAATAACAAGTGATAAACAAGCCTCAG
AACTAAAAAATATTATGAGTAGATTAACTTCGCGTTTTGAAGCTGGTCTTATGGTCGATATTCAAAGTCC
TGATTTTAATCATCGCCTCAATATTTTGAAAAAGAAAATATTAGAATTTGAACCACAAAATACTTTGAAA
ATAAAAAAAGATGTACTTGATTTGATTGCTTCTTCTTTTGTTAATAATGTTCGCGAAATGGAAGGAGCTT
TATTAAGATTATTGAATTATGCCCAAACTTTTGGCTATGATATTGATATTAATATTGCCAATGAAGCCTT
AGAACTTTTGATTAAAAGCAAAAAAAGTGTTTCTTATGATGAAGATGTTTTGGAAAAAATTAAATTAGTT
GTTAGTAATTTTTTCAATATTTCAGTTCGTGATTTAATGAGTAAAAAAAGACAACAAAAATATACTTTTC
CACGTCATATTGCTATTTATTTAATCAAAGAATTAAAAGATATTCCTTATAATATTGTTGGTAGTTTTTT
CAAAAGAAACCATTCTGCAGTTTTTAAAGCTTATCAAAAAATTAAAAAAAATTCTCAAAGTGATTATGAA
TTAAAAAAATCATTAGAACTTATTTTGAAAAAAATTAATTCTTAATAAAATATCTATATTTTTAAAAAAG
CATCTTTTAAATATTTGAAGATTTTTAACTTATTTTATTCTGTTTTTTAAAATATTAATAATAAAAAAAT
AAAAGTTAAATGCAAAATATTAAAATAAATATATAAAACAAATAATAACAAACAATTTAAAAAATTATTA
CAACAAAAAGATAAATGAGGTTTAATAAATGTATTTAGAAATTAATAAAGATATTTTTTTGGAACAACTT
TTAAAAATACAAAAAATTTTACCCCAAAAAACTTTTTTTCCTATTTTTAATGCTCTCAAAATCCAAACAC
AAGAAAATAAATTAATTTTAGAAGCTAATAATGGTAATATTGCAATTAAAATAGAAATTAAAGATAAAAG
TTTAAAAATTAAAAAACAAGGTAAAATTGCTTGTTTAGGAAGATATTTTATTGAAATAATTAAAAAAATT
AATGATTCTTTAATTAAAATTACTGTAATGGAAAATAATTTTTTAGTAATTAAAACTATTTTTTGTGAAT
ATAAATTAAAATTAATGGATGTTTGTAATTTTTTAGAACTTGATTTTTCTTTCCAAAAATTAGATTTTTT
TCAAATCGAAACTCATTTTTTTAAAAATATAATTAAAGAAGTAAATATTTCTACTTCTAAAAATGAAAAA
AGACCTATTTTAATGGGACTTAACTTGATTTATCAAAACAATCTTTTAAAAGCTTGTGCTACTGATTTTT
TTCGAATGAGTCAAAAAAAAATTAATCTAGATATTAAATATCACAATTTTAATATTGTCATTCCTAATAA
AAGTTTAGAAGAATTAAGCAAAATATTAGAACATTGCCAAAGTAAACATTTAAAAATTTATTCTGATGCT
CAAAAAATCTTTTTAGAAATTGATAATTTATGGTTTCAAACTTCACTTTTAGAAGGGAATTATCCCCAAA
TTCAAGAAATTAAACTTACAAATTTTCCTTTTTCCATTCATTTAAATAAAGATGATTTAATGAAAGCCTT
AGAAAGAGTTTCATTGTTGTTTTACAAAGAACAAATAAATACCAATGTTATTAAATTTATTTTAACTGAA
CGAAATTCAATTGAAATTTCGTCTTCTAGTGAAAGTTTGGGAACTGCTTTGGAAAAAATTATTCCTTTAA
AAGTTAGTGCAAATAGTTTTCAAATTGCTTTTAATGCTAAATATTTAGAAGATGTTTTAAAAGTTTTATC
AGTTAAAGAAGTAGTTTTTTATTTTGATAATCCCTTAAAACCATTTATTATTACTACTTTAGAAAAAGAT
AGTTCTATTCATTTGATTTTGCCTATTCCTTTGGAGAATGATTGATATTTTTTATATTTTATATTTTTTT
TACATTGCACCTAATTAAGGTTTTAACTTTTCATTATCATTTTTTTATAAGCACAAACATTATTGCAAAA
TAAATTTAAAGGTAAATAACTAAAAACTTTTTTAAAAAAACATTTCTTGCTTTTCTGTTTGTATTTGTAT
CTAAATTATTTTTTAGAAAAATAATATTTTGATTAATTTAGAATATTTTTTTACTTTCATTTTTTGTTTT
ATGTTAGAATTTTTTTTATCGAAACAAATAAATCACAATTAATAAATATCAATAAATTTTTATTTCTTGA
TAAAAAAATAATATCTTTAACTAAAAAAACCTATAAATATTACAGTTTTGTCATCTAATTAACTAAAAAA
AATATTTTTTTGTTATAATATTAATGTCTTATAAATTAGAAAATAAAATGCTTATTCCTTGTCTTTACAA
TTTAGAGATAAAGACCGCGTAGGCCATAAGGAGAGAAAAAATGAAAAAATACGAAATAATGTATATTTTA
CGCCCCAATTTAGACAACAAATACGTTAAAAAAATTAATGATACTTTGCAAAATGTTTTTTTACAAGCCC
CAAACCAAATTTTGGAACAAAAAGAAATAGGATTAAAAGACCTAACTTATTTTATTGATAATCATAAAAA
AGGATATTACAATTGGTTAATGGTAAAAGCAGATAATGATGCTGTTTTAGAATTTAATCGTATTGTCAAA
ATTACTGAAGAAATTATTAGATTCATCGTTATTAAAGATAAAGAATAAGAAATTTAATTCATATGATTAA
TAAAGTTATTTTGATAGGTCGTATTACCAAAGACCCAGAATTAAAAAAAACTAATAGTGGTACTTATGTT
GTTAAATTTACTTTGGCAGTTAATAAAATTGTAAGTTCTTCTAGCGAAAAAAAACTAATTTTATCAATTG
TACTGTTTTTGGTAAACAAGCTGAAAATTTGAAAAATATATTTCTAAAGGTGCTTTAATAGGTGTTGAAG
GAAGTATTAGAGTATAAACTTGGGAAAAAGACGGTGTAACTAATTGGCAAACTAGTGTTTTTTGTAACAA
TGTCCAATTCTTAGAATCTAAAAAAAACTTATAACGATTATGAATAATATTCCAATTAAAAATAATTCCT
AAATTAACTGATATAAAATAATAAAAACAATAACATAACCAAATCTAAAAACAAAAATAATAAATATTTT
CAATTTCAAAAGGAGTTAAAAATGAAATTTAATAACAAAAAAAATACTTTTAAAAAACGTCGCAAAGTTT
GTTTTTTTACTGAAAACAAAGTAACTAAAATTGATTTTAAAGACATAGAACTTTTACAAAGATTTATTAC
TGACCGTGGAAGAATTCTTTCTAGAAGAGTAACAAATACTTCTGCTAGATGGCAACGTCAATTGGCAATT
GCTATTAAAAGAGCTCGCCATATGGCTTTAATTCCTTTTATTCAACAATAAAAACAGGGGTTGCATCCTG
TTTTTTTTATTAATTACAAATATTTAAAATAAATTTTATCTAATTATTCAAATGCAAATGAGGGCAAAAA
AATTATGTTTTCTAAAAATAAACATAACACCAAATTTATTGTAATTGCTTGTGTAATTGTTGTTTTGATT
TTAATTCTTTTTTGTTTTGATTTCCAAAATATTCAAGAAATTATTGAAACAATTAATCAATTAACCAACA
ATCAAAATCCAAGCAAAAATACTGCCAGCGAAATGAGCGGTATGCGTCGTAAAATCATTTTTTTCATTTT
TAACTTTTTTGGAAAAATAATTTTAGCATCCTTTATTATCAGTTTTTTGCTTCACATTAAAAAAAACGCC
CAAATTAAAAGATTAAAAAACAAACTTTCTTTATGGTCTAAATTATCTTTTCACGTAAGTCAAATTGGAG
AAGAAGTGCTCAACGAACTTCCTATTGGTATTGTTTTAATTGATATTTCTAGTCAAGAAATTCAGTGGCT
CAATCCTTATGCCAGTTTTATTTTAAAAAATCCTGAAATTAATTCTCCCTTAACTCAAATTAATGAAAAT
ATGGCACAACTAATAAGCACTTCTGATACAATTCCCAAAACCATCATCACTTTAAAAAACCAAAAATTTG
AATGTTTTTATAAAAAAGATTTAAGTGTTTTTTATTTGTTTGATGCTACCGAAAAAGAACAAATCAAACA
TTTATTTTTACAAAAAACCTTAGCTATTGCTATGATTGCTTTTGATAATTTAGCAGAATCCTTAATTCGT
TATGATCTTTCAGAACAATCTCAAATACAAGGTGAATATTTAAGTGCTTTATCTGATTATATTGAACCTT
ATGAAAGTTATTTAAAACAATTGATAGACGACCGTTTTTTGCTTCTTCTTAACCGCCAAAATTTAGATAA
AATGTTAGAAAATAAATTTAGCATTTTAGATACTATCCGCAACATTTCTCACAAATATCAATTAAAAGTT
ACTCTTTCTATGGGAATTGCTTGTTGGAATTTGTCATATGAAAAACTCGCTACCTACAGTCAAAATGCAA
TTGAATTAGCCCAAAAAAGGGGTGGTGATCAAGTGGTTGTTAATATTGAAAATGAAAAAATTAAATATTT
TGGTGCTAAAATTGCTTCTTTAAGCAAACAATCCAAAGTGCATGCCCGTATTAATGCCCAAAATTTGGTC
GATATTTTGAAAAAAAATCCTCATTGTTTTATCATGGGACACACCCACACCGATCTTGATGCTTTGGGTT
CTGTAATTGCTTTTTACAAAATTGCAGCCACTATCCATCCCGAAAACAACAATTATATTATCCTTGATGA
AGAAAAATTAGACAAAAGCCTCATCCCCGTTTATCATCAATTAATTAAAACTGAGTCAAAAAAAACTCTA
AATATTATTACAACCCAACAAGCATCCAAAATGATTAAAGACAATTCCTTAATTGCAGTTTTGGATACCC
AAACTAAAGATATGTTAAATAGTCCCGAACTTTTATCGCTAACGCCCAATATTGTAGTTGTTGATCACCA
CCGCGCTACCGAAGAAATTATTCCTTCTATTTTTTCTTATGTCGAATCATCTGCTTCTTCAACTGTTGAA
TTGCTTGTTGAAGTTATGGGATTTTTGGAAAAAGAAGTCCACATTACTGCTTTTGAAGCAAGCATTATGT
ATGCAGGTATTTTAATTGATACTAACGCTTTTATTTACCGTACAAGTTCTAGAACTTTTGAAGTAGCTTC
TAAATTAAAAGATTTAGGCGCTGATGCAATTGAGGTTAAAAGTTGGTTACGCAAAGACTTTGATAAAGTT
TTAGAAATTAATAAACTGATTTCTGAAATGGAAATTTTTATGGATAGATTTGCTATTATTCAAAGTTCTG
AAATTTATGAAAATCGTTCTTTTTTAGCTCAAGTGGCAGAAAGTGTTCTAAACATTCAAAACGTTGATGC
TGCTTTTATGATAGCGAAAATAGCAGATAATAAAATAGCAATTAGTGCTCGTTCTTACAATGAAATTAAT
GTTCAAACTATCATGGAACAAATGGAAGGTGGAGGACATCTTAATAGCGCCGCTACTCAATTAGAAGGAA
CTAATATCAAAACAGTTACAGACACTTTAAAACATTTTTTAAAATTAGAATATGAAAAAGGTGAAAAGAA
TATGGAAATTATTTTGTTAACTGATATTTCTAACAAAGGAAAAAAACACGAAATTATTAAAGTTAATAAT
GGTTATGGCAATTTTTTAATCCAAAATAAAAAAGCTCTTTTAGCAGACAAAGCTAATTTAGCTGTAATTA
AACAAACCCAAATTTTAGAACAAGAACAAAAACGTAATCACGAACTTTTAATGCAAAAATTAAAACAAGA
AATTGATGACAAAAAAATTACTCTAGATATTCAATTAGGACCTAAAGGAAAAATTTATGGAAAAATTACT
CTCAAACAAATTTCTGAAGAATTTTTAAAAGTTCATAATATCACTCTTGACCGTAAAAAAATATCTTTAG
AAAGTGAAATTATCGCCATTGGTATTTATCCTGTTGATGTTTTTCTAACTGATCAAATTAAGGCTACTTT
TTTCCTTAATGTGACTGAAAGAAAAAGCAAATGACAAATTATTCTAAAAATACTCCTTCAAGTCCTGAAG
CAGAACGTGCTTTGTTAGGAGTTTTACTTTTAAACCCTGAAAAAATAACTTTTACCTTAGATATGATTGA
AGAAACTGACTTTTACAGCCCTCATCACCAACATATTTTTAGAGCAATGAAAACTTTGCATGAAACTAAC
AAACAAATTGATTATTCTTCAGTAAGTGCTATTTTAGATAATGAAAAATTATTAAAAAAAATAGGAAATA
TTGATTATTTAAAAGAATTATCTGATTTGATGCCTTCTATTCAACATATAGGAACATACATTGATTTAAT
TAAGGAAACTGCTTTAAAAAGAGAAATTATCGAAACTGTAACTTCATTAGCACAAAAAGGATACGAAAAC
ATTGATGTTCAAGAATATTTGGATTTGTCGGAAGAAAAAATCTTTAATTTAACTAAAAACAAAAAAACCA
ACGAATTATTAAAATTAAAAATTTTGTTAAAAGAAATTAAAGAAAAAAATATTCTTGCCAAAAGTCATAA
AGATTTAGTAGGTCTTTCAACTGGATATGAAAATCTCAATAACATTACTTTAGGATTTAAACCCGAAGAA
TTTATTATTTTAGCTGCTCGTCCTTCTATGGGGAAAAGTACTTTTATGCTTAATTTAGCTCTCAGAATTG
CTAACCCTAAACACAATTCTCATTCCCCTCATATTGCTATTTTTAGTTTAGAAATGTCAAATGAACAATT
AGCTATGCGAATGTTAAGCACCCAATCAAAAATACAACACAAAAAAATTCAATTGGGCAACACCAACAGA
GAAGAAAAATTTTTGTTAGAAATATCAATGGAAAAAATGCATGATTTAAATATTTATTTTGATGATTCAG
CTACGGTAAATATTTTAGATATTAAAGCTAAATGTCGTAAACTTAAAAGTCAAAACAAACTTGATATTAT
AATGATAGACTATTTGCAACTTATCCGTAAAACTAACAAACACAACCGCCAAGAAGAAGTAGCAGAAATT
TCTCAAAACTTAAAACAAATAGCACGTGAATTAAAAATCCCTGTCATTGCCCTTTCACAACTATCAAGGG
ATGTAGAAAAAAGAGAAGATAAACGTCCCATTTTGGCTGATCTCAGAGATTCAGGATCAATTGAACAAGA
CGCTGATATTGTAATGTTTTTGTACCGTGAAGGCTATTATGAAAAAGACAAAAAACCTGATTCTTCTGGG
CACACTCAAGTTATTATTGCCAAAAATCGTCAAGGATCAATTGGCATTAGAGAATTTAAGCTTAATTTTG
ATTATATGTTTTTTTCAGAAATCGAACCTAATAAAAACGAATAAAAAAAGAATTTTGCTTGATTAAAATA
TTTTTTTACCCCAATTCTTTTTTTTAAAAAAGAGGTAAATATGCTTGACAGATTAAAAAAAATAAAACAA
AAATATCAAGATTTACAAAAACTTTTGTTAAATGAACAAAATATAACTCAAAAAATTGACATTTTTAAAA
ATTTATCAAAATTAGAACCAACAGTAGAACTTTTTAACCGATACTTAAATTTAGAAACCGAATTTATTCA
AGTTCAAACTATTTTAGAAACCGAACAAGACCAAGAATTATTACTTTTAGCACGACAAGAAAAAGATACT
ATTTTATCAAAAAAAAAAATTACCTTAGAAAAATTAAAAATTTTGCTTTTACCCCAAGATCCTTTTGATA
AAAAAAATGTTGTCTTAGAAATTAAAGGTGCAGCTGGTGGCAACGAAGCGAATCTTTTTGCAGCTGATTT
GTTACGAACCTATGTTAAATACGCCGAAAGCAAAAAATGGAAAGTCGAAATCCTCAATCTAAATCCAAGT
ATCAAAGGCGGTCTTTCTTCCGTAGAACTTTTAATTTCTGGGAAAAATATTTATTCTTTTTTAAAGTATG
AATCAGGTGTTCACCGAGTCCAACGTGTTCCTACTACCGAAGCCCAAGGGCGAATTCATACTTCTACTGC
TGTTGTTTTGGTATTTCCTGAAGCAGAAGAATTAGAATTAAAAATTGATTGGCATGACATTCGCACCGAC
ACTTTTAATTCTAGCGGACCTGGCGGACAATCAGTAAACACTACTAAATCAGCTGTTAGACTTACTCATG
TACCTTCAGGAATTAGTGTTGCTTGTCAAGAAGGCAAAAGCCAGCACGAAAACAAAGACAAAGCATTTAC
CCTTTTAAAAACACGCATTTATAACCAAATGTTAAATATTAAACAAGAAGAAGAAAAAACACACAGAAAA
AAATTAGTAGGAACTGGCGAAAGAAGCGAAAAAATAAGAACATATAATTACCCCCAAAATCGTATAACAG
ATCACAGAATTGGACTTACTTTACAAAAATTAGATATCATTATGGAAGGTAAACTCGATTTAGTTATTGA
ACCTTTGATTCATGAAGCCCAAAAAGAACAACTTGCCCAAAGTTAGTTTTTACGAAATTTATTTTACAAA
ACCAAAACCTTTCAATTTTAAAACCTGTTTAAGAAAAAAAAGATAAATAAAGGAATCACCGTGAAACCAA
AAGATATTATTATTTTTCCAACTGATACAGTTTATGGTATGGGCGCTAAATTATATGATAAAAAAGGACT
CAACTACATTTATCAAATTAAAAAAAGACCCTTAAACAAAAGTATTGTTGTTTTGTGTTCATCTTTACAA
CAAGCAAAAAAATTGGTCCAATTTAGTCCTCAAAACCTTAAATTAGCTCTGCATTTTTGGCCAGGGCCTT
TAACTTTTGTTCTGCCTACCACTTCCAAATATTTTTCTAAAACAAAGGAAAAAACTTTAGGAGTAAGAAT
CCCCAACCATCCTTTAACTTTGGAAATTTTAAAAAAAAATGGTCCTTTAAAAACCACTTCTGTTAACCAA
AGCAATCATCCTCCACTAAATGATTACCAAACTATTTTTAATATTTATCACAATAAAGTGGCTTTGATTT
ATAAAAACTATCATCCAATTTTAAAAATATCTTCCACTATTGTTGATCTAACCACTTTTCAACCAGTTAT
TTTAAGGCAAGGAACAATTACTCAAGAAGAAATTTCATCACAAATCCTAAAATCTTTATTACCATCAAAA
AATTGCAAGTTATGTGCCTAGTTTTAAAATTACAAAAAAACCTTTTGCTTACCCAATAAAAAAATTTCCA
AACCAATATCTTTATTTATGGTACCTTCTTTAATTTTATATTCTAATTCTATTAAATCTAAAAACAGTGT
ATTTAATTTTGTTGTTTCAATCAATTTTGCTTCTTTTATTAAAAAAAATACTTTTCCTTGTGAAACTGCC
AAAACTTTTTGCAATTCTTCTGGGTTGTTTTTTTGTTGCAATAATTCTTTTACCAATAACAATTCTTTAA
TTTTATGAGTTAATCGATTTATAACATTAAAAGCATTGATTTTTTGCATTTTCAAGGTTTTATAAATTTG
ATAAGCATCAATATAATTTTGTTTTAAAAAAAGATTAATTAATCCAAAAATATTGTCATTTTTCTTAAAA
GCATTGATTTTTTGTACCATTTGCCAAGTTATATTTTTATCATTTGTTTGACATAATTTGATTTTTGTTA
TTTCTTGATGCAAAAAATAAAGATTATAGTTAGTTTTACTCGCTAATTCTTGGATAGTTTTTGTATCAAT
TTTAAAACCATCTTTTTGAAAAACATCCATGATATATTTAAAAAAATCTTTTTTTTCTAAACTATTTGTT
GTTTTACAAATACAATGTTTTTCCCAAATTTTTTGAACTTCAGATGTTTTAGTTGTTTTTTCTGCAAAAA
AATATAAATCTAAATTTTTGTAAGGATTTTGTAAATAAGAAATTAAAAAAGCAATTTCTTGAGTTTTTTT
TTGAAATAAAATTTCACTGTGATCCACCAAAATTACTTTTTTCCATGTGTTTTCAATTAAAGAAGTGTTT
TGCAGTTCTTTTTTAAGTTCTGTTACAATATCTTTTTGCATACAATAATAAACTACATCTAATTTTTTTT
GTTTGCAAACATTAATTATTTTTTTTATTTTTTTTTCTAGAAAAAACCTTTGTTTTCCCCAAATTAAATG
TATGTTATTTGTTTTTTCCAAATTTAAAACCTCATTTTGCCTTTTTTATTATTAATTAATAATTTGTTTT
TTTAATTTTTTTGCAAAATATCAATTCAACATTATTATAAATATCACTATTTTTATTTTATCAAAAAAAA
ATTATTACAAAACGATATCACAAAATATAAATCAACAAAAATAATAATTTGTTATAATAATATTTGTAAA
ACACCTTCAAAAATCACCAATCGCAAACAATTATAGGTAAAAGCAAAAAGAAAAGGAAAAACTAAAATGA
TTAAAAAATCAACTTTTGTGAGTAGTATTGTCAATTTTAAATATATTCCTTTGAAAAAACAACCCGAAAT
TGTTTTGGTGGGCAGAAGCAACGTTGGCAAAAGTACTTTCATCAATGCTTTAACTCAAAAAAAAAAATTA
GCTAAAATTTCTAAAACTCCTGGCAAAACAATCACCCTAAACTACTATGACATTAATGAATCTTTTTATT
TGATCGATACTCCTGGCTACGGTTATGCTAAAAAAAGTAAAGAAATTAAAAAGCAGTTATTACCGATGAT
TATTGCTTTTTTGGAACAAACTTCTAATCTCAAAGCAATCTTTCAGCTAATTGATTTTAAAGTAGGTGCT
ACTCAAGAAGACGACAGAATCCATCAAGTTCTTTTGCAAGCGGGTTTTGAGGTGGTCTTGTTATTCGTTA
AAAAAGATAAAGTTAAAAAAAGTCTTGTACCCAAACAATTAAAAATGCTTGTTAATCACTTTTCCCAAAT
TAAATATTTCTTTTTGATTTCGTCAAAACAACAAGAAGGGCTGGAAGAATTAAAACTTTTTTTAAGTCAA
TTAATGGATTCAAATGCCAATGATTAAAAAAAGGATTTCCTTATTTTTTGTACTTTTTTGTTTTTTCAAC
TTTTTCACTTTGCAAAAAAATAAATTTTTTTACTCCAAACCGCTTAAACATTTTCAAAATTTCCAAAATC
CAAAAAACTTTTAAAACTTAAAAACTTCAACCATAAAAAAAGAAAATAGAAAGAAGCTAATTTTATGCAA
TCTAAATATGATTTTAAAAAAGTAGAACATCAAAGATACCAAAAATGGTTAGAAAAAAAATATTTTTGTT
CTAATCTAAACACCACCAAAAAAACTTTTACTGTTGTAATTCCACCTCCTAATGTAACAGGAAAACTTCA
TTTGGGACACGCTTGGAATAACACTATTCAAGACATTATTATAAGATTTAAAAAAATGCAAGGCTTTGAC
GTGCTCTTTTTGCCTGGGATGGATCATGCAGGAATTGCCACTCAAAATAAAGTTAAAGAACAATTAAAAC
AAGAAGGTCTTTTGAACAAAACTTTAAACAAAGAAATTTTTTTAAAATACGCATGGCAGTGGAAAGAAAA
ACATGCCCAAAATATTAGGCAACAATGGCAAGTTTTAGGTCTTCATCTCGATTATAATTTTGAAAAATTT
ACTCTTGATCCTGATTTGAGTCAAACAGTTCAAGAAGTTTTTATCAAATTATACCAACAAAAATTAATTT
ACAGAGATTATAAAATTATTAATTGGGACCCCAAAACTAAAACAGCCCTTTCTAATGTAGAAGTAAATTA
CCATGAAACCAAAGGAAAATTATATTATATTAAATATTTTTTGGTTGATTTTACAACTAATTCCAATTTG
TCTAATGGCTCTTTTGCTTCTTCTTTTTTAGAAATTGCAACCACTCGCCCTGAAACCATGTTTGCCGACC
AAGCTTTAATGGTAAATCCTAACGACCCTAGATATCAATCTTTTATTGGCAAAAAAGTCTTTATTCCTGA
TACTAACATCCAAATTTCTGTTATTAGTGATAATTACGTAGATATTAATTTTGGTACGGGAGTTGTAAAG
GTGACACCTGGACACGATATTAATGATTTCGAAGTAGCTAAAAGACACCAATTAAAAGTTTTATTATGTA
TGAATGAAGATGGCACTATGAACGATCTAGCTTTGCAATATCAAGGATTAGACCGTTTTGTCTGCCGTCA
AAAGTTAGTGCAAACTCTTAAAAAAAAAGGATTTTTCACAAAAACCGAAATCCACCTTTATAAAGTAGGA
TATTCGAGTATTTCTGATTCTATCATTGAACCACGCCTTTCTTTACAATGGTTTTTAAAAACCAAAGCCA
TCGCCCAAAATGCTTTAAAAACAAATAAAATCAATTTTTTTCCGCTTCGTTTTAAAAATATTTTTAATAA
TTGGCTCCAAAATATCGAAGACTGGTGTATTTCGCGTCAATTATGGTGGGGTCATCAAATTCCTGCTTGG
CACAAAGGAAAAGAAATTAAGGTTCAAATAGAAAGTCCTGGTCCAGAATGGAACCTTGATTGTGATGTTT
TGGATACTTGGTTTTCTTCTGCTTTGTGGCCTTTTAGTACTTTGGGATGGCCTAATTGTAACACTCCTTT
ATTTCAAAACCACTTTCCTACTGATGTTTTGGTAACGGGCTATGACATTTTAACTTTTTGGGTATCAAAA
ATGGTTTTTCAAAGTATTTTATTAACCCAAAAAGACCCTTTTAAAGATGTTTTATTACATGGTTTAGTAA
GAGATAACAAAGGAAAAAAAATGTCTAAATCAAAAGGTAACGGTGTTGATCCTTTAGAAGTTGTTGCCAA
ATATGGTACTGATGCTCTTAGATGGTTTTTAACTACTAACGCTGCTCCTGGATTTGATTTATTCTATGAT
GAGACTAAAGTTGCTTCATCTTGGAATTTCATTAATAAATTATGGAATATTAGTCGTTTTATAAAATTAA
AAACCAACACCCTAGACACCGATTTTGATATCAATCTTTTGTCTTTACCCCAAAAAGCTCTTTTAACACA
ATTGCATTTAACAACTCAAAAAGTAACAACTTTATATCAAAAATATGAATTAAAAGAAATTGGAAAAATT
TTATATCACTTTGTTTGGGAATATTTTGCTAATTGGCATTTAGAATTTGCCAAACACGATTTAGATCAGA
ACAACTCCAATTTAACAAACCTGTACAACAGTCAAAAATTTTTAGTTTATATGATAAAATACATTTTGCA
ACTTTTACATCCTTTTATACCTTTTGTAACTGATGTTCTTTATGAAAATTTTGACAAAAAAACTAACATT
ACTCAAACTATTTTGCAAAAAACTTCTTATTGTAATTTAGATGCCTTAACTGATTTTGAAAATCTTAAAA
ACTTAATTATTAAAACACGTCATTTAAGACAAGAATCCAATATCAATTTTAAATTAAATTTAGAATTAGA
AATTGTATCTCAATCTTCAACACCCCTCCAAGATTTTGTAAGTTTGCAACAAGCTTTAGAAAAATTTTTC
AAAACTTTTCAAATTAAAATTACTAACAAAGTTACTAATTCAAAAAAAACTATTTGGTTAATTGAAAAAA
ATTTAAGTCTTTATATTGACCGCAAAACTCTCGACAAACTTAATGAAACCAAATTTGAAAGTAATTTTTT
ACAACAAAAAAATACCCTTCTTAAAGAAATTAAAAGAAGTGAGACCATTTTAAACAATCCATCCTTCTTA
CAAAAAGCTGCAAGTTCCAAAATTGAAATTGAAAAAAAGAAATACGAAAGTTATTGCAAGCAATATAAAA
AATTGTTAGAAAAAACAACAATTAAAAACCGCTAAATCCAAACAAAAAATAAAAAATTTAAATAAAACTA
TAAATAAATAATTTAAGTTTTGAAATTAAAAAAACATCGCAAACAAAATCCCAAAAAAACTAACCAACTA
ATATTTTTCAAATTAAAACTACTTATTAAGGGAACTAACCAATGTCAAAAGACGATTCTATTAAAAAAAC
TGTTACTATAGGGCTGAGCACTACTATTTTTTTTGTTTTAAGTTGTTTTGCCTCTATTCCTGTAGGTTTT
AACGTAAGTATTGAGACTTCAGCAGCTTTTTTAGCTTTCATTGCTGTTGCTTTTGGTCCTTCGGTTGGTT
TTTATGTGGGACTTATAGGACACATCATTAAAGATTTTTTTTTGTTTGGAAATGTTTCTTGGAATTGGGT
TTTATGCTCTGCTCTTATTGGTTTTATTTACGGGTTACCATATAAAATAATTGATCTTAAATATCAAGTG
TTTACTAAGAAAAAAATTGTTTATTTTTGGCTTTACCAGGTTGCTTGTAATTTTATAATTTGGGGTTTTT
TTGCTCCTCAAAGTGATTTATTGATTTACGGGCAACCACCTAAACTAGTTTATTTACAAAGCTTTTTGAT
AGTAATTTCTAATATTTTAGCTTATAGTGTGGTGGGAATTAAATTAATGACTATATATTCTTGTCATTAC
ACTAAACAAGCTACTTTAATGAAAATTAATAATTCTTAAACATTTTTTAAACATCATTAATCATATTCCT
TTTGCTTCTAAAACCACAACAAAATACTAATTCATTTATTAGATTTTTTCATTTTATAACTTCAAAGAGG
AACTTTATGCCAAAACCATTAATCATTTTTAAAGATTTTAGTTTTCAATATTATAGCCAACAAACTCCTA
CTATAAATCAAATCAATTTAACTATTTATGAAGGACAAAAAGTTTTGATTGTTGGCAAAAATGGTAGCGG
TAAATCTACTTTTTTAAAATGTATTAATGGTTTGATTCCTCATAGTTATCAAGGAAAAATTACAGGAACT
GCTATTATTAAGGACAAAGTTTTGACACAAACCAATATTTTTGATCTATCTTTGGATGTGGGCACCATTA
TGCAAGATACAGATAAACAATTTGTAGGTTTAACAGTAGCAGAAGATATAGCTTTTGCCTTGGAAAATGA
CGCTTTGCCTCAAAGTAAAATATATCAAAAAGTAAATATGTGGGCACAAGATTTAGGATTGCAATCCTTT
TTAGATTACAAACCACAAGAACTTTCCGAAGGTCACAAGCAATTAGCGTCGATGGCAGGAGTTTTAATTT
ATAATCCTTCTATTTTGTTATTTGACGAATCTCTATCCAATCTTGATCCTGTTTCAAGAGCCAAAATGAC
TGCCTTAATAAAAACTATTCATCAAAAATACCATTCAACTATTTTAGTTATTGAACATTATTTAGAAGAT
ATTTTAGATGATTCTTTTGATAGGATAATAGTATTTGAAGATGGAAAAATTATTTATGACAATTCTCCCC
AAAAATTAATTTTAGAAAATGTTTTAATTAAACAAAGTATTCAAGAACCAACTTATATTAGTGCTTTGAA
AAAGGTTGGTGTTAATTTGGAACACCTTCCCCATTTATTAAATTTGCCTTATTTGAAATTCTCAGATTTT
TCTCAATATTTTTTTCATCAATTAAAAAATTTAAAAAAATGTTCCATTTCTCAAAATTCTCCAACTCAAT
TATTACCTTCCTTTTACAAACATTTTGCACCTTTTTCCCCAATTTTACAATTACAAAACATTTCTTATCA
CTATGAACCCAGACAACCCAATATTTTAAATAACATTTCTTTGGATTTATTTCCAGGAGAAATGATTAGT
ATTTTTGGTAAAAATGGTAGTGGTAAATCTACTTTAGCCAAAGTTATTTGTGGTTTTTGTACTCCTCAAA
CAGGAACTATTTTATTAAATAATCAAAATATTTCATGTTTATCTTTACAACAAAAATCAGAAAAAATTGG
TTTTGTCATGCAAAATCCCCATCATATGATTTCCCAAAAAACTGTTTTTAAAGAAGTAGCATTGGGGTTT
TTAAGTAAACAACTTTCATTAACTGAAATCAAAACCAAAGTGCATGCCATTTTGAAAACTTGTAATTTAG
AATATTTTGTTAACTGGCCTATTTCTGCTCTTAGTTTCGGACAAAAAAAAAGACTTACTATTGCTTCTAT
TTTAGTAATGCAACCTCAAATTCTTATTTTGGATGAACCTACCATAGGACAAGATTTAAAACATCGCACA
CAAATTATGACTTTTTTACAAAAGTTAAATAATAAAGGCATTACCATTGTAATTATTACTCATGATATGT
CTTTAATGCTTAATTATACTCAAAGAACTTTGGTTTTAGAACAAGGAGGAATTATTGCAAACACTAATAC
TTTAAAAATTTTTACAGATATTTCTTTAATGCAAAAAACTTCTCTCAACCCTATTAGTTTGATTGTTCTT
TTTAATAAATTGCCATTTACATCAGAAGAAAAAAATGTTTTGTTAACTCAAATGTTGGCTTTTTTAAGGG
AGGATTATTGTTATGGAAAATAGTATGTTGCAATATTTACCAGGTAATACTTTCATTTATAAAATCCAAG
GAGCAACTAAGTTATTGTTTTTGATTTCGGTTTCAATTGCTTGTATGATGGTCTATCATGTGTGGTTTTT
ATTGGGGCTTTCCCTTTTGTCTTTGTTTTTTTTTTGGTGTGCTAAAATTAAATGGCAGCAAGTGGTTTTT
GTGGTTAAAGGAATTTTCTTTTTTTTGTTTGTAAACAATATTATTATTATTATTATTTTTAGAAATCACG
GTACTCAAATATATAACTCCAAAACCCCCATTCCTTTATTTTATAATCTTTTAACCCAAGAACAATTGTT
TTATCAATTTAATGTTTTGTTAAAGTATTGTTGTATCATTCCTTTGTTTTTAATCTTTATTATAACTACT
AATCCAAGTCAATTAGCTGCTAGTTTAAATAAATTAGGGGTTAGTTATAAAATTAGTTATGCTTTTTCTC
TTACTATTCGCTATATTCCTGAAATTCAAAAAGATTTTAAAAATATTTATTTCAATCAACAAATACGAGG
TATTAAAGTTGTTAAAAAAACTCATTTTGTAGCTCGCATTATTGCAGATATTAAAAAAATTGCCCTTATT
ATTCCTCCTTTGATTTTCTTTAATTTAGATAAAATTGATGTAATTACTAATGCTATGCAATTGAGGCGTT
TTGGTAAATATAAAACAAGAACTTGGTATTATGAAAAATCTTTTAGTATTCTTGATTTGTTTACTTTTTT
ATTAGGGTTGGCACTCCTTTTGCTTGGTGTGTGGCTTTTGTGCCGTTATGATAGGTTTTATTATCCTTTT
GCCAAAAACCCTTTTTGATAATAGTATTGTAAAAATATCAAAATTAAAGAATTAAATATTTTTTAAAAAT
ATTTTATAATTTATATACAATAATGTATTTATCTTTAAAACTTTTAATATCTATTATTATAAAAACCATA
ATGCAAATGAAAGTCCATATTAAAAATATTGCTATTTTGGCATTGGTAATGTTTATCATTTTATTTAGTA
AAAAATTATTTTTGGGAAATGTAATAAAAGGAAATTGACTCTTGTGTAGGTGATAAATATCTTGTTGAGA
GCAAATATTAATTAGATTTCCTTGAGAATCAAAAGCAAACCAATTATTATAATAAAGGTTTTCTTCTGAG
TTAAAATAATTTTCTAAAAAAGTACTATCTATTGTAATTGATTGGCTGCTTTGGTTATCTAGTAATGCTA
AATGGCTTTGAAAAATATGAGGTGCTAATGCTTTATCAGAAATGTTATTATAATTGCTAATTAAATATAT
TTTTTCTCCTAACAAAAGTTTTTTATCAGGAGTAAAGGCACAAACAGGATAATTTGTTCTAGATTCAAAA
GTTATGTAGCTAAAAGGATTATTTTGGGTGGCTATGTTTTGATATTTTCCTTTTTCATTTTGTAAGCCAA
AAGGTGTTTGGATAGTTATTTTAACGTTTTCATTGCAAATATTTTGGAAAGTATCTAAGAGATAAGAAGT
ATTTAAATTTATTACATTTTTTTCCAAAATGATAGTATATATAAAAGTATTATCGGAATTATTTACAACT
TTTTGGTTAATGATAACCCCTAAGTTGATATTTTGGGCATTGTAATAATCTTGGCATAAAACTATAGTTT
TTAACATATCTTCTTTAATTATTTGTTCTTTATTATCAAAAAGATTATAAAAAGTATTTGGCTTTATTTG
GTTTTTGGAGGTAGTTTTGGTTGATTTGATATTGGTTTCTAAAATCTTTTTTTGTTTTTCTAAAATGCTG
TGATAAGAAAAAGTTTGTTTAGTAAATGATAAAAACATTTTATCTATGTCAATTTTAGGTATTTGAATTG
TTTCTTCATAACTTTTTTTATTGTTATAATCAAACATTTGAATTTGTAAATAAATACTAAATTGATTAGC
ACTTGCTAAACTAATTTCTAGTTTCTTGTATTTATGAGTATCAAAATTAACTAATTGTATTGTTTCTAAC
CCATAAAAATTTATTGTAATCAGATTTTCTTGGTTGTTTTTATTTTGAAAAATTATTTTTTGTTTGGGTT
GTTCTTTTATATAAACATAGAGGTCTTCTAAAAAGATTTGTGTTTGGATGTAAGGCTTTTGTTCGTTTAG
TTTTTCATTTTCCAATTTGTTAAGTTCGTGTGCAATATGGTTTTTATTAGTTTTAGTTGTTTGGAATGCA
ATATCATTTGGATTGTGATTTGCTTTGTTTTCTTTTTTGGATTTGAGTAAATTATAAAATTGTTGTTTGA
TGTAATTAATGTTAATTGATTGAGAAATGCGCAAAATTTTATGGTAACTCCTATTTATGCCTATTAATTT
TCCTTCAGCATTAAAAAGAGGTCCTCCGCTATTGCCTGAATCTAGAGTCATATCAGAGTTAATTTCTTTT
TCATTAAAAAAAGCAACAACTCCTATTTTAAATAAATTTTGTTTAAATTGAGGTCTTTGATGAGGCATTA
AATCAAAATACCACTGTTTCCATTTTATTTTTGTTGGTTTTTGGAATTGTTTAGTTTGTAAGCCTTTTTG
GCAACCCAATACCCAAACTTGTTCTCCTTGATGAATAGGTATTTGTATGTCTTTTTCAAAATTAATGTAT
TTTTCAAGGACTTCATTTAATTTTTGAGTAGTATTTGAGCTGGGAATAGTAAAAGTTATGATAGCTATAT
CATCGTATTCACGATTGTTATTAATAAAAGCATATAGTTTCGCTTGACTTTTTAAACCTTGATTGTTTTT
GATTGTTATTTGTTTTTGGGGATTTGATGTATGATAAAAACTTTCAATTACATGACGATTAGTTAGTGTA
TAATATGTAGTATTGTTATTTATTTGTTCTTTGTAAACAATTATTCCTGTTCCCAGACTATAACCAGTAT
CAATAAATAAAGTAATTAAATTGAGGTCTTGGAGTATTTGATTGTTGGGTGGTTCTTTTTCTTTTGTCTT
TGTTTCTATATCTACTATATTATTGGGGTTGTTAATTGTGTTGATAAGTTTTATTATTGGGGATTTTTCG
TTATTTATTATAGGTTTATTAAAATTTATGGAAGGAATTGCTTTAATATATTTAATTCCTTTTTCTTTTT
TCATTTCATTAGGTATTAAAAAACCAATTAAATCACCTTTTTCAGTCCAAAAAATAGTTTGTTGGTTGTT
GGAATTGCAACGACTAGAAATAGCAATAAATATTTCATCTAATTCATTGTTAACTTCAACGTCTTCGCTT
ATATGACTTTGTTGAAAGGTAATTGTTTGTGGTATAGTTGTAGAAAAAGAATGAATTGGTTGTCCTTGGC
AATATTTATTGGGTCTTTGTAAAGGAGTAATTTTATATTGTTTGTGTGATTTAAAAGTTATAATATCCAA
ATCTTTTAATAAAGGAGTAAAAATGCTATATTGAGTTAATAGTTGATTTTGAATAGTGCCCCATTCTTCT
CCTTGGGGATTTGATAATTTTATAATGTCGTTTTTTTGTGTGATATTTTTAGGAGTAAGAACAAAATATA
TTTTTTGTTCTGAATTTTTAATCGATGGTGCTTTTTCATTTTCTTTTTCGTTGTGGTTGTCATTATTGTT
TGTGATTTTTAAACTATAAAAAATAATTCCTAAAGCAATTTTATCATCTGTATTTATTTGCCAAATTTGG
TCTTTGTTGATTTGTATTTGATTAGTATTTTTAATTTGTTCTTCCTTAATATCTTTTTTAATGTTTTCTT
TTAAAATATCTTTTTCTTTTTCTAAAACTTTAATAGTTTGTTTAATAGTTTTAGTTTGGCTATTTTCATT
TAGTTTATCAAAAGATAAGGAATTATTCATAAATTGACTAGTATAAGAGTAATTTTGTAATTGAATAAAA
CTTAACCAAAAAAGAATAGATATGCTAAAAAATAAGATAAATTTACGATAAAAATTAATTCTTTTCATAA
AACTCTTTTCTAATTATGAGCGATGTTTAATAAATTATAAATAGAAGTATTTTTTTCTTTTGGGATTTAT
TTCAAAAATATAAAACGCCCTTCATTATTATTTTACCCTAAAATTTATTTATTAGTTTGTAAAAAAAATA
GCACTAATGTATTGACAGTGCCAAAAATTTTTGTTAAAATAAAATTGAGCTTAAAGAATTTAATGTTTTA
TACATATTATAAAAAATAAAATAAATATAAGAGATTATCAAAAAAAGACAATAAAGATTTATATTTTCAT
CTAAAGTTGCTTTAAGTTCAAATTAACAAATTATAGAAAATCGTTTTTTTGTTTTTTTAAGTTAGAAAAG
AAGAAAAAAGGAGTGATAAAAATGCTATTTAGTTTAATTAATCAAAATCAAGATTTATTAGAAAATTTAT
TTGAAGATTTTAAAACAAATTCTTTAACTAATAATAATAATATTATGAAAACTGATATTCAAGAACAAGA
TAATCAATACCTCATTACTATTGAATTGCCAGGTTTCAAAAAAGAAGATGTTAAAGTTGCTTTGGAAGAA
GGTTATTTAGTGGTTGAGGCTAAAAATTCTAAAAAAACTCAAATTAAAGAAGCTAATTTTATACGTAAAG
AAAGATTTCAAGGATTTTTGAGACGTAGTTTTTATTTAGGTGATGATTTTATTTTAGAAGAAATTAAAGG
TTCTTTAGAACAAGGTTTATTAAAATTAAGCGTTCCTAAAAAAGAAGTTAAACCCAAAGAAAAACATTAT
ATACAATTAAATTAAGATATAATAAAAACAAGTTAATTAATTAACTTGTTTTTATTATATATATGATTAT
TATTTTTATTGGATAATAAAAATGATTAAGTTGTGAATTAATATTTAATGAATGTTAATATTGATTTTAA
TGGTTGTCCGCAAATAACTTCAAAAGATTTTTATAAATCTTCAATTCTTGTTTTGGCCTCTTCAATTGCG
TTTTGAATATTTTTAATATTTGTTTCAATAGTTTTTTTTTAAAAAAGGTTTATTTCTAAATCATAAAGTT
ACCCTTCGAATTCGTATTGTTTTGAGTTTGTGATTGTGGTTGGGGGTGTTGGTGTAAATTTTGTATAAGA
TGAGTAAGGATTTGTGTTGCCTTTGATGTTTTTTCTACATTTCCTTTATAAGCTCTTTTTTGGATGTTGA
TAATTGTTGTGCAGGGGGTTCGTTATTTTCTTTTTATTTGGTATTTTACTTTTTTTTGTAAAAACACTCA
ATAAAAGTTAAAAAAGTAGTTTTATGAAATTTAAAGAGACTTAATAATTGATATTAACAAAAAAAGACCT
CTAAAAAAAAGAGATCTTTATTTTATAAATTATTTAATTGTAAGTTATATTAGTTTATTTTTGATTTTTT
TGGTTTAAATGCAAATACTTTTTTCTTCCATATGGTATCAAATAATAACATAATTAAAGGACATAATAAT
AACCATAAATAATGAGATATATTAATATCCTTAGTATGAAATATATCACTTAAAAAACTAAATTTAGTAA
TTAATGCAAAGAATAATACTTCAATTATAATACCGTAGTACAATATTTTATTAGGTTTTTTGATAGTTTG
CCAAAAGAAAAGTTTGTTAGAGCGACAAGCAAATGCGTTTCCTACTTGAGCAAATATAACAGCTCCAAAT
GCCATAGTAGAAGCTAGGTAGAAATTGTCTTTTGTGTCAAAATTGTAAACTGCACAAAAAAATGCTAAAG
ACATTAAGCCTTCAACCATTCCTAAAAAGCCATAACTACGTTTTAATACTTTAGCGTCCATTAGATGATC
GTTTTTAGTGCGAGGTTTTTGGACTAATAAACTTGGGTCAGTTTCTTCGGCTCCTAAAGCAATAGCAGGA
ATTAAGTCAGTTAAAAGATCAATTGCTAAAATTTGTAAAACATATAAGTAAGGTTCTTTAACTCCTAAAA
AAGCAATAGCGATGAAAGGAAATATTTGAGGGATATTAGAAGCAAAGACATAAGTCATGAATTTTTTGAT
GTTTTCATAAATACAACGTCCTTCTAAAACAGCTTTCGAAATAGTTGCAAAATTATCATCTAATAAAATC
ATATCAGCAGCATTACGAGCAACATCAGTGCCTGCTTTTCCCATAGCAATTCCTATGTGAGCTGCTTTAA
GAGCTAAAATGTCGTTAACTCCGTCGCCAGTAACACCCACTATTTCTCCATTTTTTCGGTATGCTTGAAC
AATTTTTAATTTGTGTTTGGGAGTGGTGCGTGAAAAGACAACTGGATGAGGACTTTTGAGGACTTCTTGT
AATTTTTCTAAAGACATTTTGTCAAGGTCACAGCCGTCCAAACCAACGAATTCTTCTTTTACGATACCTA
CTTTTTTTCCAATGGCAGCAGCAGTAAGACTGTAATCTCCTGTAATGATAGTAATTTTAAGTCCTGCTTG
AGTTAATTTTTTAACTGCTTCTTTAACTTCTTCTCTTGGTGGGTCATAATTAACTGCAAACCCTAAAAAA
ACCATATCTTCTTCTAGGGGAGGATTTTGTTCAATTTTTTTGTAAGCAAGAGCAAGAATGCGGTATCCTT
GGCTTGCAAATTGGTCGTTTTGTTTAAGGAATGATTCTTTTTCGTGATGGCTAAAGGGAATTACTTGAGA
GCCTTTGTATTGCATTTGACATTGTTCAAGGACAATATTAGGAGCCCCTTTAATAAATAGATATTGTGAA
TTGGTGTCATATGCAGGTTCTTGGTGGTTTTTAACTAAGACACTCATTTTTTTTCTTTCTGAAGTAAAAG
GATTTAATTGGAGTATTTCTAAGTTGTTTTTTACTTCTTCAATGTTATAACCGTATTTTTTAGCAGCAAT
CAATAAAGCTCCTTCAGTAGGATTGCCGATTAATTCAAATTGGTGGGGTTTAGTTGGCATATGAATTAAT
TTAGCCTCAGAACATAGAACTGATGCAATTAAGAATTTTTCAATTCCTTTTTTGTAATCAGCATTGTTTG
GGTCAACAATAAATTTTTGTTCGTCGTTATAACCAGAACCCTTTAATTTGATAGCGCCATCAGGAGTTAC
AATTTTTCTTACTGTAAGTTGGTTTTGAGTTAAAGTTCCTGTTTTATCAGTACAAATAACAGTGGTAGAA
CTTAGGGTTTCTAGGGAAGAGATTTTTTTAACTAAAGCGTTTTGTTTAGCCATTCTTTGAGAACCAATAG
CTAAACTTAAATTAACGGTAGGAAGCAAGCCTTCAGGAATGTTTGCAACTAACATACCAACTGCACAAAC
AATTGCTGTTTTAAAAGCTGTCATATTATATTGTTCTGCTTTAAAAAAACAAATCAGAAAGACAAATAAA
GCTGCACAAGAAGCAATGATACTTACTTTTTTAACGATGTGGTGCATTTCTTGGTCTAGAAGGTTTTTGC
CTTTTTCAATGCTTTGAGCAATGCTTGAAACTTCTCCAATTTGGGTGTTATTTCCAATAGCATAAACAAC
CGCAAAACAACTACCTTGAGTAACTGTAGTACCTGCATAAACTAAATTAGGTATTTCAGCAATAGAATTA
TTGTCTTCGAGGTTTGGCATTTCAGTACGGTTTAAAGGAATAGTTTCGCCTGATAACATTGAATTGTCAA
CAAAAAAACTATTAGATTGAATAATGCGCGCATCCACTGGAACTTGGGTTCCTGTTTCTAAAAAGATGAC
ATCTCCAATGGTAAGTTCAATAACGTCCATTAATTCTATTTTTTTGTTGCGGTAAACTTGAACTTTTTTA
GGAATCATTTTACCTAAAGAAGACAACATTTTATCAGTTTTGTATTCTTGGGAAAAAGAAAATAAGCCGT
TTACAATGATAACTAAAATAATAGAAATACCGATGGCTGCTTCTTTGGGATTAATTACAAAAATCATTAA
TGCTGCTATCCATAACAAAATAGCCATTACCGAGGTAAATTGTTTGATGAATTGTTGCCAAAACGGAAAA
GATTCGCCTTTTTTGATAATATTTTTACCGTAGAGAGCTTGTCTTTCTTGGGCTTGTTTATTAGTAAGTC
CGTAAGCATCAGTGTTTAGATGTTTGACAACAGCATCTTTATCAAAACGACTGATTTGCAAAATTTCTTC
TTTTTTATTCATATAAAGTTTTTTCCTTTGACTAAATTTTATATTTTAGTATTTTGTTAACTGATATATA
AAAAATATTTGCAAGGCTATAATGGTGTATAAAATTAAATGGAATAAAGGAATTCAAAATAATAAGGATG
CTAATTAAGTAAGATAATTTTTTTTGGTGGGGGAGTTTGGTTAAGTTTTTTTGGTTTATATGTGGTTGGT
TAGTCTTGTTTTATACAAATCCATTTGTATGTTTTTTCTTGCCTTCTTGTTTTGTATTTACAAGTTTAAT
AAATTAGTTATATTGTTTTTATAAATAATAAAAATAAATCAGAAAAGTGCCACAACCAAATTTATAAAGT
ATTATCTTGGGTCAATTTTACAAAATTAAATTATTTTTTAGTTCGTTTATTCTAGTCATCTTTCTTTTGA
TGATTAATTATTTTTTTATAAGCCTGACTAAATTATAACAAAACAAAAAATAAAAGCTAATAATAAATTT
TAAAAAAATGTATTATTTTCATAATTGGGAACTAAAAACCCTTATTTTGGGAATTATTTGGGTGGAATTG
AGTTATAAAATTTCTTGAAAGTAGTTTTTTAAATATATAAATCATTCAAATTTATAATTCTTAAATCTAT
ATTATAAAATATAATAATATATGTATGAAAAATTTTAATATTCGTTTATTTATAAAATATCATTTTAATA
ACTAATTATCAAGTATAAAAATTTATCATATATTAATAAAGCACATTTTTCATTATCAATTATTTTTTCA
TGTTAAATTTTTAAGGAAATAAAAACTAAATATGATTTCTAAAACCCCAAAATTATTTTGGATAAATATT
GCTATTATTATTTTTATAGTAATTATGATAAAAGAATTTATAAACTTGCCAAAAAAAAAGCCAATTAATT
TAAATACCAACAAAACCCATATTATTTATGATGTTGTTCCTGTAGGGGCTTATTTTACAAAACCTTCTAT
AAATATGTCATTAAAAAAGTACCATTTATCTTCTGCAAGATCTAATTATAATATTTATACTGATGAAAAA
TACATTCCTTTAATGCCTGAACTTGTGGAAAGTCAGTTAACAAAAGAAGGGAAAAAACACCGCGATAATG
AAGTTATGCAAATTGCTAAACAAGCCAAAGAGCACCAAAATAAAAAGTTTAGTTTTTCCATTTTCCAAGA
AGAAAAAAATATTTTAAGAGAAATTCAACCAAATGGAATAATTATTGAAGGTTTTTTAGACTCTCGTTTG
CTTACGCAAGTAATTTTACCAAGTGGATCTGTTTTTAAATATTATATACCAACACAAGACAACAATATAA
AAACTATTAAAGAAATTTTGTGTGCTAACGGACAAATCCTAAAACCTGATTTTTCTTATATTTTGGATTT
TTCTATAATGCAAACAACACCACTTACTCCCAGTCAATTAACAGCTTATCACGAAGCGGGACATGCATTA
ATAGTTTTGCAATTTCCTTTTGCATTATGTTCGGTGACCAAAATTTACATTCAAGAAACAACCACCGATT
CGATGTTTTTTTTTGGACAAACAGCTGTTAGGCATCCAAAATTAAATCAAGGTGGTTGGCAAAGATTAGT
TTTACAAGCTTTTGGAGGTGTAGCTGCGCAACAGTATTTAGCTAATCAAGGCAAAATTCCAAAAGAAAAA
ATATTTTTAGGAATTGATGATGATTTTCAATTTATAGAAAAACTTTTAATGGAAAATAATCAATTGCATA
AAGTAGATTTAAATAAATTATTTCAACAAGCTTATAATATTGTTGTAAATAATAAAGATTTATTAGATAT
TATCGCCAAAGAAATAGACCAAAAGAAAATTTTACAACAAATAGATATAGAAAGAATTATCAAAGATAAT
CATATGTTAGTTACTAAATTAAGAATTTGATAAATATATTTTCATTTATTTTTGTTTTTGTTATCGATTT
AGAATTAAAATTATTAAATAATTAAAATATTTTGCCAAAATAAACTTTTTTTTAAAAAAAGACTTTAAAA
AAACTCTTTTTTATTTATAAAATTTCAAGAAAAAGCTCAAGATATAAAAATTAGTTAGCAAATTTGATCG
TTTTTTTGTGATAAAATGACATTAATAGCAAATATTTTATCTCTATTATAGTTTTTTAAATTAATAATAA
ATAATTCTTTATTTTTTCTCATAAGTTAAATAATTACAAAATTAAAAAAACCTCTTTTTATTAATTATTG
TTGTATGGTGTTGATTGGATTTTTGAAAGTAATTATAAAAACGATGTTTTTAATAACAAAATAAATTATA
ATTCCCCAAATCTTTAAACCTGCTTTATTGCTTCCAGGACGTTTTTCGCTGTTCTGTTTTTTTAGGCAAC
TTTTGTCTCTAAAATTGTTCTTTAAAACTAAAAATTAAGTAGATAATTTCATATCTTTTCAAACTAAGAA
AATATTTTTTAAATTTCAAAAATTTTCTAAACCTTTTAATAATTCATTAGTTTCAAAAGATATTTTTTTT
AAAATATTTTATTCTTACACTCTATAGTTAAGCAAAAAAGTTAAAAACTCGTCTTCAAAATTAAATTATA
ATTATTTTTTTACGCAATTTTGTTCTTTTGGTGAAAAAATTTGCAAAAAGAAAACCTTTTTCAAGGTTTT
AATGAGGTGTTCCAAAAGTTTAGGCTATTAAAAACAAATCTTTTATTTGAAAAAATTGAAATTAGTAAAT
GTAAAGTTTTTTATAAAGGCACTTTTGATAAAAAAAGATTATGTTAATAAAGTTGTTTCATATGTTAGTA
AATATGTCTCTAAAAATGATAAACAAATTGAAACAAATTCTAATAAAGGAATTGATTTTTATAGTCGTCA
TTTGTTTGGATTTTCTCGTACATGTTTTTCTTGTCCTCAAGAATCTTTTTTGGTATTATTTCCTTATGAT
ATAATTAAATAAATAGAATTAAGTTCATTGCCAATGGTTAATTTTAATTTTTCTAATATATCTGAATGGA
ATATTAAACAAATAATTAATGGAAGAAATATTAACATTCCACATAATTTAATTTTATTGTTTAAATCTTA
TATGACTCCAAAACAAGCTCAAAATTCTAATTATTTTAGTTAGTTTAAATTAAATATTTTTAATTAATTT
TGCTGTCTAATTATTGGACGGCTTTTGTTTTTGGAAAAAAATAAATAAAATTATTTATAAATTACAAAAA
CTTAAAAAAACTTTAAATTATTGAAATTATTAATGCTAAAATATAAGTAATAAGAAAAAGTTTTTTTAAA
AGAAACAATATTTTGAAAAAACTCAGCAATAAAGGAAATAATCAAAACTTTAGAAAACGACTCTTGCAAA
TATTTCTAAGAAAACGCCGAATTCCCTTATAAAATAGAAACTCTAAAAAGAAACTTTCAAGCTGAATTAA
AAAGAACAATAATCCCTGGTTGGGAATAAAAAATTAAAGGAGATTTTATTAATGTTTAAAGTAAAAAAAC
AATTTAAAATAATAAGTGTTTATTTGTTTATTTTTTTAGGATTATTATTTATTAATAATAATCATCAAGT
AATGGCGATGGAAAAAGCAAATAATCATATTGATAAAAAAGCAATTAATACAAGCATACAGTTATTTGAT
CTTTTAAGAGATCAAAAACAAATTGTAGAAAAAATACATTATTTTAGGAATAAAGAAAAAAAAAGATTAA
ATTTCTATGAAGTACAACAAATTATAAAATTAGAACAAAAAAATATTGAATTAAAACAAAAAATATCAGA
AATTAAAAAAATATTTCAAAAAAACAATAAAAAAGTAACTTTTAATTTAAAACCATTAATTAAAATTATA
GAAGATTAATTTTAATTATTTTTATTAATATAAAAAAATAATATATTTATTAATTCTCATTAAAGACCCT
TTTCAGGGCCTTTTTTATTTTAAAAGAAAGGAAACGATAAAACTATGTCCATTAAAAAAATCTTACCATC
TTTACCGAGTAACATCATTTTTTTTTAATCATTATTTTTTATCTTATTAATCTCTTTAATTTTTATTAAT
TATATTTAATCAAATTATATCTTTTTACTTATCCATTAAGCACCCAAAGACTAAAACAGGGAATAGTAGC
ACAATTTTACCATTATTTAAAGACTACTAAAAAAAATCATCATGTGAAATCTTATTAATACTTGGTTAAC
GAAGTTAAATAATTGGTTTGCCGATATCAGCAATCATTTCTTTAATCACCAAAACAAGTGACTTAACTTA
ACCTTATTAACCATTATTTTATTATTCCTACCTCATCTTTTATATTTAATTGATTTTCTTTTTAAATGTC
TTTATCATATAATCAAATTTATTTGTTATTTATTCCAATATATTATCTCTTTTTTTAGAAAAGGTAAATA
AAAATACGAATCAAATTATCTCAACGCACTAAATTATGGTGCCAACATCGAAAAAAATATATTAACGCTT
CAGAAATTGGTAGTATCACAGGTAATGATAAATTTAGAAACTTAGAATAATTAGTCCATGATAAACTCTT
TGGCGCCACATTTACTTCCAACAAATACACCGAACACAGGAATAAAACTGAACCTTTGGCCAGAACTTTT
TCCGAAAACATAGCTAAACTCACTTATCCTGATACCATTTTTATCGATGATGAAGTCAAAATATTTTCTT
CATCACTTGAATATTTTAGGTGATTAAAGAACCATTAAAAAAATACCAACTTTTAAGTTGGTTTCCTTAT
TTTTTCTAAATACTAAAAAATATTTTTCTTATTAAATAATAAAAAAGGAGATTAAAATGGCGAGAAATTA
CAAGACGTTCTTATTTCAGTAAAAAATCTTTTAGAAGAAATAAATTAACTTTAGGCAGTTTTTTACATAT
TGGATTTTACCTACATTAGGCATTATTTTTCCTTTGATTGTTTATTTTGCTTCAAAAGGTTATTTATCAA
TAGCTAAATAATAAAAAGGAGGATAAAAAATGACTTTAAGACAAATATTAATTTTAATTGCTCTTGGTTG
TATTTTTATATTTGCAGCTTATAAACTTGGTTTTATTGTTCCTGATGCAACTAAAATTACATGGATTAAA
TAATGAGTTTTTTTAAAAAAAACACTCATTAAGGGATAATATATGAATAAATTAAGTTAAAATTAAGGAT
TTTTTTAAAATGGATAAGCAACAAAAAATAAAAAAAGAATTTTACGAACATTGTCAATGTTGCGGAAGCG
ATTTGGGAATGAATATAAATGATATTGATTTGAATTTATTTGGTGCAATAATGACTTTAATGATTTTAAT
TAGTTTTGGATTTTTTTGTATTATTTGGTTTTTTGAGTTTATTTTCATTAGAAATAACTTTATTTATGTT
ATTAATCATGACAGGATTCAAACCAATCTTTGAATTTTTATCAAACAGCATTATCTTTATCAAAAATATG
TTCCTTGGTCTATTTTTCCCTAAAAGAAAAATAAGAAATTTAGAAATTAAATTAACCAAACAAGAACACC
AAGAACATTTATTATTTGAAAAATTAGACCAAGTAATAATCGCAAATGAAAAATTATTATCTAAATTAGA
ACAACAAAAACATAAAGTAGCCATTTGGCAATCCAAAAAAGAAAGAAAAAAGATTGTTAAAATTTCAAAA
AAACCACACACCAATCGGAAAGGACTAACTGTTCCAAAACTTTAGACAATTAAATATTTTTAAATAATAT
AAAGGCCAGCTTTTAAGTTGATCTTTTTTTAAAAGATTTTTCTTGCATTTCTAAAAGGCCATTTGCATTT
TTTGCTGCCTCCTAAATTCATGTTACCCGTCATTTATGTTTGGTAGCTAAAATATTTATTCTATAATAGA
ACGAATTATTTTGACGAATGATTTTTTGTCCAAAATATTTTTTCAAGCTATTTAATGCCACTATATTTTT
TTCTTTTGATATAATATTAATATAAAATACATATTATCAGATTAATAATATAATCCACGCAAATTTAATT
TATTATTTTAAATGCGTAATATATTTGACAGCAAGCTAACTTATTTCAAATAATTTCAATTTTTTGATGT
ATTAAAATTATTAAAACGTAAATATTAGTTAAATTAAACTATAAAAAATCAAAAAAGCCAAAGAAGCAAA
AGGAGTTTTAATGCCAGCCTTATTTCCCAAAAAAATTAAAGTTATTTATGATGGTCTCTTGCAAGGTCAA
GTTTATGAAATGGCTCAAAGTTTAGGTTTTTCCTTTCAACACATCCAAGATGTCCCTTCCAAATTAACCG
ACGAAAACGTTTTTTTACTTACTCGCAGTGTGAAATTTGGACAAGTATCTGATGATGCAAAAACTTTTTT
AGAAAAAAACGCTACCAAAGTAATAGGTGTTGCTGTGTCTGGCAACAAAAATTGGGGCAAAAACTATGGT
AAAGCAGGCGATACTATCGCTTCTAATTATAATGTGCCTTTGGTTCTTAAATTCGAAGGTTCAGGAATGC
CAGAAGAAAGAGTTTTTTTAAAAAAATGGCTTGCTTGCTATTGTAACAACCAAAAATTGCCTTCTTATCA
ATTCAAAACCCAACCACAAATGCCCACCTCCAAAAAAACCGTCTTGCCACCTTGGATTATACTCAACAAT
CAAATTATTGATGAACAAGGAAAAATCAAAGACCTAAATAAAGACAAAGAAGCTTTACAAAGTTTTTTGC
AAGAAGGAGTTGCCCCCAAACTAAAACGCTTTGCCACTTTACAAGACAAATTAACTTTTTTACAAGAAAA
CGAATATTATGAAAGCACTTTTTTGCAAAAATACAACTATTCGCAAATCAAAGAAATCTACCAAATTGCT
TACCAAAAAAACTTAACTTTCCCAACTTTTATGGGAGCTTTCAAATTTTACCACGATTATGCTCTTAAAA
CTCGCGACAAACAACACTATTTAGAAACCTACGAAGACCGATTGTCAATAAACGCACTTTATCATGCCAA
AGGTGATTTTGCAATTGCCAAACGCCTCATTGTATCTTTAATAAACCAAGACTTTACTCCTGCAACTCCC
ACTTTGCTCAACACAGGCAAAAAACATCGTGGCGAATTTGTCTCTTGTTTTTTGTTAGAAGCTGGCGACT
CTTTAAACGATATTGCCCGTATTAATGAATTTTCGATGCAACTTTCTAAAATTGGCGGTGGGGTTTCGAT
TAACATCACTAATTTGCGTGCTAAAGGTGAATCTATCAAAGGCATTAAAGGTGTGTGCAAAGGTGTTGTA
GGTGTGTGCAAATTATTAGACCACAGTTTCCGTTATGCCGATCAAATGGGACAACGTACAGGCGCTGGTG
CTGTTTATTTGAACGTTTTTCACGCCGATATCATTGATTTTTTAAGTACGAAAAAATTAAGTGCTGATGA
AGATGTTCGCGTCAAAACTTTATCTTTGGGCGTTGTAGTACCTAACAAAATGATTGAACTTGCCCGCAAA
AATGAAGTTATGTATACCTTTTTCCCGCACACTGTTTTCCTAGAATACGGTAAAAATTTTGCTGATATTG
CAGTTGATATGAGCTATTGGTACGACATTTTAATTGTCAATCCCAAAGTGCAAAAAAAAGCCATCAATCC
GCGCCAACTCTTAGAACTTATTGCCCAAATGCAAGGCGAATCAGGCTATCCTTATTTAATGTTTTGCGAT
AACACCAATCAAGCAAATACTTCAGATCTGAAAGTCAAGTTTTCTAATTTATGCACTGAAATCCTTCAAC
CCACCATCACTTCACATTACAAAGATTACCATCAAACCCAACAAGACGAAATTGGTATGGACGTTTCATG
CAATCTAGCATCAGGACATATGGGGAACATGATTACTAACAATACCATTCAAGAAACTGTTTTTATGGCA
ATGGAAGTAATGAACTGTGTTTCTGAAAATACAAACATTAGTTATGTTCCAGCTGTTGCAAAAGCCAATT
TTCTTAACCGCAGTGTAGGTTTTGGAATCATGGGTCATCACGGCTTTTTAGCTCAAAACTACATTGCTTT
TGGAAGTGAAGAAAACAAAGATTTAATTGATGTTTTTTTTAACGCTATTAATTTTTACAGCCTCCTTCAT
TCTTGCAATAAAGCAAAAACCACAGGCAAAAAGTTTTATCGTTTTAAAAAATCCAAATACGCTGATGGTA
GTTATTTTAACAATCGTGGTGAAATTTTACCTAAAACTAACAAAATCAAAAAAATGTTCCAAAATATCAC
CCTTCCCACCCAAAGCGATTGGAACCAACTCAAACAAGATGTCATGAAATTTGGACTCTACAATTCTCAT
CGTCTTGCAATAGCTCCAAACGGATCAATTGGATATATTATGGGAGCAACTCCTTCCTTGACTCCTGTAA
AACAATTAGTAGAGGAACGCACCTATGGTAACTCTAAAACTTACTGTCCAATGCCTGCATTAAAGCAAGC
TTCCTTTATGTACACCACTGCTTATAAAATAAACAAATACGATCTCATTGATGTTATTGCTATTGCCCAA
AAGCACGTTGATCAAGGTATTTCTTTTGAACTTGGTATTACATCTGATATTACTACGCGTGAATTACAAA
AATACTATCTTTACGCTCATCACAAAAAGATAAAAACCCTTTATTACACACGAACCCAAAAGCTAAAAAT
TGATGAATGTGAGGCTTGTGGTGTTTAAAAACACCTTATAAAGCTGAATAAAAAATAATTAATGGAATAA
AACTTTGATTAATAAATTATATTTATAATTCTCAGTCAAGTTTGACTGCTTCTCGTACTTAGTTTTTTGT
GATTTTGTTTTTTTGTTAAAATAAGGCTATCACATGGATAGTCTTTTTTTATTCTTAAAAATAATTATTT
TTCTCTTAACTCCTTTTATATTAAAATAAATATTCCTATTATTTTCCCAAAATACAAATCTTACCCAAAT
AAATTGTTCATTATTTTTCAAATTATAATCCCACAAAATAACCCTTTCAATCTTATCCCAATTAATTTAT
ACTAAAAAAACAAAATCCCAAAAAGAAAAAGGAGTAAATCAATGAAAACCAAAAACCCCCAACCCCAAAC
AAATTCCAAAATCCATTTTCAAGGAGCTAACTGGAATGTATTAGAAGACAAATATACCCATTTTTTTTAT
GAACAAAATTTAAGTCAATTTTGGCGTCCTGAAGATATTAGTTTGCAAGGCGATCTTGCTGCTTGGAGCG
AACTTACCATAGAAGAAAAAACTGCTTATTCACGCAATCTTTTAGTTCTTACTTTTTTAGATACTTATCA
AGGTGATTTGGGTATGCCCATTATTGCTCGTTCTTTAGAAGAACATGAACACCAAAAAAAAGCTACCCTT
AATTTTATGGGAGCTATGGAAAATGCAGTACATGCTAAAAGTTATTCTAATATTTTTATGAGCTATTTAA
CTAACAAAGAAATTAATCAACTTTTTTTGTGGGGTAACCAACAAAAAAGTCTTCAAACCATGATGCAAGT
AATTGTAAAAGTTTATGAGGCTTTGGAAGACCAGATTTATTTAAAAAAACAAACTTCCTTGCAATTTATT
GAATTGGAATTTAAAAAAACTCAGTGGAAAGCTATGGCAGTATCAGTTTTTTTAGAAACTTGGCTGTTTT
ACAGTGGTTTTTACTATCCTTTATATTTTTATGGTCAAGGGAAATTGATGCAATCAGGAGAAATTATTAA
TTTAATTATTCGTGATGAAAGTATTCATGGTGTTTATGTGGGGCGTCTTGCAACTGAACTTTATCAACTG
TTTGATAAACCCACCAAACAAACTTTAAAAACATGGTTAGATGATTTGATGCAACAACTCTATCAAACAA
AAACATCCTTAGTCAATGCCATTTATCATAAATTAAATTTAGAAGATGATGTTAATAAATTTGTGCGTTA
TAATGCCAATAAAGCTTTAATGAATTTGGGTTTTGATGCTTTTTTTCCATCCGAAAATGTAAACCCTGTT
ATCATTAATGGACTTAATACTGAGACTAAAACTATGGATAACTTTTCTATGAAAGGAAATGGTTATCAAA
AAATGCGCTCTGAGGCGTTGCAAGATGAAGATTTTTATTTTTAAAGCCATAATCAATAATCAATAATATT
TAGTTTTATAATAATTCCTTTATTTTTTATGCTAAAATAAGTATTTTTGTTTTGCAAACTAGATAATTAT
TTAATTAATTTATATATTTTTATAATTTTAAATCAAATGAAAAATTGTTTTGTTAATCATTTATAAGAAT
TAAATAATTTAGATGGGGCGTAAATACAATATGAATATATATATATATATATATATATATATAACTATTG
AAATTATGATATAATTTTTATTATTTAATTATTATTTGTATTCCTTTTTTTATTAGAAAAGAAAATTGAT
AATTTAAAAATTACTTACCCCAATAATTTAAAATATAAAATCATTATAAAAATTTTAGAATTTATATTAA
TGTTTTCTTTTTTATTTATTTTTAAGATATTTAAAAATATTAAATACTCCGATTAATTTGATTTTTTTAG
TATTATGCTTTTTTTAGCTTTCATCCAAGAAAAAAAGAAAAAACATTAATTTAAATTCAAATTTTTGAAT
GTTCTAGATTATTTGGTAGTATTTTTTATTTGTTTTACTCTCTTTTTATTTTTTTATGGTGGTTTTAAGT
AATTAGGAATTGAGTTTAGAATATTTAATATTGTGTGTTTGATTCTTTTATTAATTGATTATAGATGTTT
TAATATTTTTTCTAATATGTTATTTAAATTTATTTATAATAAATAAAAAGAACAAAAGAAAAAAATTATA
AGGTACATAAAAAATGATTTTTTTTAGATTTTATATTTGATAATCCTGATTATTTTAATAAATTTTTAAG
AAAAAATCATAATCATAAAAATCAAAAAACTAATAAATTAATTGAAAAACATATTTTTGTTAAAACTAAA
AAAACTATTTTCTTATCATTTTTTTCCTTAATTTATTTCATTTTCTGTTGGGATTATTTTTATTGATTTT
TAAATAAATATCATAGCGAATTATATTCCTTTTTACAAACTAAAATTACAAATTACCAAGGAATTAATTT
TATTTATAGTAGGGCTTAAATTAATCATTATTTTGATATGTTGTTTTTATAAACTAAGTCTTTATTTTTG
GCATCAATTCTTACCAATATCCCTTTATTTGATTACTTTATTAGTTATATTTTTATGCTATTTTATTTTT
CTCCTTTCATTAATACATTTAATCCTATTATTGCCTTTAATATCTTTGCTAATTAATATTTTGATTTTAG
TTTTTATTATTAGTTTTATTAGTAAAATTATTTTTTTTATATTATTATTATTTCTTAAATATCTTTTTTC
TCATTAGTAATTTTTATTATACGAATACTAAGATGAATTTATGTTTTATATCAATTAGATAATTTTTTAA
AAAATAAAGTTATTACCAAAGAATGCTAATAGATTTTATTTAATTTTTTATGGCTTTATAGTGTGGAAGT
GTTTTGTAGTATTTTTTAACTTTTTATATATGTTGTTATTTATTTAGGTAATTTAAAAAAATGATAAAAA
ATGAAATTGAATATTTACATTAAAATAAAATTAAAAGAAGTTTTTATATGGGCTTTTTTGGATCTTTAAT
TAAACCTTCCAAAAGATTTAAACTTTTAATAAATCAACACAATAAAAAAATAACTTATCTTTATTTGCTA
ATATATTTTTAGGATTTTTGTATTATGGTATAAATTTGAATTTTATAAGAATTGTTTTATCTTTAATATT
TAGTAATTTTTACCTTAATTATGGGCACTTTAATGTGGGTTATAACTTTGGAAAATTTAGATCTTTTTTT
ATTAAAGAGAGGATTCCTAAAAAATATGAATGGATAATTATAATTATTTTTCGTTTATCTAATTATAAAA
AAATATAGTATTATAATTGTAATCCAACTAATACTAACTTAGAAAAGTTAGTTTTTTAAAAATAAATTCA
TTTTGTAAAATTGCTATTTTCATTTTTTTGTTCCTCTTTTTTATAAACAAGATATAAAATTTATAAAGAA
AAATTACAATTAAATATTTTTTTTAGATATTTTAATATTTTTATAATTAAAAAATGTTATAATACAAATG
TAAAAATCCCTTTTATTTAAAGTGTTAAAAGTTGGTTTTTTATTGGTTTTTCTTTTGACTTGAAAGTATT
TGTTTTGAAAGTATTGTTTTGCGTTTTTTTAATTTTTTATTAAAAAAAGGAGTTTTAAAATGATAGAAAA
TTATAATTTTACCTCTAAATCTTTGGAATTTGCTAAAGGTTTTAAAGCTTTTATTGCTCGTGGTAATGTT
ATTAATTTAGCTGTTGCAGTTGTAATAGGACAACTTTTTGCCAAAATTGTAAGTTCTTTGGTAGCAGATA
TTATTATGCCTCTTTTTTCTTTGTTATTTAATTATACTGGGGCTTTAAAAGATTTGAAATTTACAATTAA
AGCTAATACTTATCTTTGTTATGGTAATTTTTTGCAAACTATTTTAGAGTTTTTGTTGCTTTCTTTTATT
ATTTATACTATTTTAACTTTAATGTCTTGGAAAAATCCTTTGCAAAAGGAAAAAACCGATAAAAATATGT
TGCTTTTACAACAAAGTCTTAATAAAGAAATTGCTTTATTAGAAGAAATTAAAAATATTTTGAAATCAAA
TAAGTAATTGCAAATTAGTATTAACAATAAATGTTATTTAGTTGTTATTCAAACAATTATAAGGGACTAT
TTTTAATAGTCTTTTTTTATTAAGTTTTATTATTTTAATTATATTTATTATTCTTTTTGCCCTTATTATT
GTTTGGAAAGAAATTGCAACAAAAAAATAACCATATAAACAAAAGAATTGTGAGTTTAGACTAATGAAAA
TTATTTGGAAATATTTATTCAAATACAAAATGTTACTGTTGTTAAATTTAATTGCTGTTTTGTTTGTTTG
TTGTAGTGAATTGGGAATCCCTTTTATAATTGGTAAGTTTATTATTGATTATAATAAAAACAAACTTGAT
CCTTTCGCACTTTTAGGGCTTTTAACTTTATGTGCTTGTTGTGGCTTTATAGGAAATCTAATTCTTAATT
ATTGTGCTTCCAAAGTATCATCCTTGCTTTTTCAAGATTTAAGTGGTGATATTTTTCAAAAAGTACAAAC
TTTTTCACCCACTGAGATGAAACAATTAGGGATTTCATCTATCCTTAACTATACTACTTTGGATGTTTTT
CAAGTAATGAATTTCATTTCTGTTTTTTACCGTACTGCTGTTGTTTCTCCTATTATGCTTGTAGTTAGTG
TTATTACTATTTTTTATGTAGCTTCTTTTTTGCTTTTAGGAATTCTTTTTGTTGCTCCTTTTTTAGTTTT
AACACTATTTATTATTCTTAAAAAATCCTATATTTTATCACAACAACAACAAAAAAAATTAGATGAATTA
AATGTTATTACTCGTGAAAATTTAATTGGGATAAAATCTATTCGTGCTTTTCGTCAAAGTCAATATGAAA
CTTCTCGTTTTTCTAAAGTAAATCATAAATATAGTTTTTTTTCTATTAAATTATTTAATTTTATGGTTTC
TATTGATCCTATCTTTTATTTTTTTTTAAATTGCTCTATTTTGATTAATGTTGGGGTAGGAGTGCATTTT
TTAACTCAAGACAATCCTGGTTTTACTACAGGCAAACTTCTTTCATGTATTGATTATCAATTTCATGTTT
TATTTGCTATTTTGGATTTTTTATTACTCTTTATGATGTTTCCTAAAACTTTGGTATCTGTTAGAAGAAT
TGAAAATGTTTTAAATGTTACCCCCAAAATAAAAAATGTTTGCAAACCTTTAAAACCACAAATGCCTTTT
CAAACTTTGTCTTTTGAAAATGTTACTTTTACTTATCCTGATGCTACACAACCCACGTTAGAAAAGATTA
ATTTTAGTATGAAAAAAGGACAAATTGTAGCTTTTGTAGGTGCTACTGGTTCAGGAAAATCCACCTTAAT
AGGTCTTATCCCCCGCCTTTATGATGTGTGCGAAGGCGCTATTAAAATTAATGATATTGATATTAAAGAA
TATGATCTTAATTATTTGCGTAATAAAATTAGTTTTATTTCTCAAAAAAATGTTTTATTTAAAGGAACTA
TTAGAAGTAATTTAGCTTTCGGTAAACAAAATCCTCAAGAAAATCAAATGAAAGAAGCATTGCAACTTGC
TCAAGCTTATCAAATTATACAAAATAAAAATCATAAATTTAATGAAATAGTAAGTGAATTGGGTACTAAT
TTTTCAGGGGGACAAAAACAAAGACTTTCTATGGCAAGAGGATTTCTTAAAAAACCTGATATCTATATTT
TTGATGATTCTTTTTCAGCTCTTGATTATAAAACTGAATATGAAATTAGAAAAACTTTTTTTGAAATGAA
AGGCCAAAACTTAGTGTTAATTGTTGCTCAAAGACTTACTTCTGTTATTAATGCCGATAAAATTATTGTC
TTAGAAGAAGGAAAAATGAAAGCTATAGGGACTCATCAAGAATTAATGAAAAATTGTCTTCTTTATCAAG
AAATTGCCAAATCCCAAAATTTAGAGGTTGTTTTATGAAAAGAATTTTGAGATATTTAAAGCCTTTTAAA
AAACAAATTAATTTAGGACTTTTCTTAATTTTTCTAGCCTCCCTTTTTAATGTTTTTTTGTTTTATTTTG
AAGGTAGATTTATTACTGATGAAATTCAAAAATATTATAAAGATCGTAGTTCCTTTTCTGTTCCTTTTTT
TGGCAAAAACATTATGCATTACATTATCTTTATTTTATGTATTAATCTATTTTTATATTTGTTTGTTGTT
ATGTGTCGTGTTTTTTTTAATAAAATGTTAATTTCATCTATTCATCAAGGTATGAGAGATTTGCGCCAAG
ATTTGCAAAAAAAAAATCATCGTTTACCTATTAAATACTTTGATTCTAATACTTTAGGAAATATTATGAG
TCGGATGACAAATGATATTGAAGTTATTTCTAATGCCTTACAACAATCTTTTTCTATTATGTTAGCTTCT
TTTTTAATGATTGTAATGATTATTTGTTTTATGTTTGTTTTACATCTTTTTTTAGGTATTATTGTCTTTA
TGATGATTCCTTTTTCCTTTTATGCTATTTATAAAGTTTTTGCTAAATCACAGAAAATCTTTATTCAAAG
GTTTGATGAATCAGGGAATTATCATGGTTTTTTACAAGAAAAATATACTGGATATAAAGAAATTATTTTA
TATAATCAACAAAATACAGTTATTGAAGAGTTTAGTTATCAAAGCAAGTGTTTAGAAAAGTTAGTTTTTA
AATCTAATTTTTTGTCTGGATTAACTTCACCCATTGTATGTTTGTTTACTCATTTTACTTTAATTGCAGT
TAGTATGGTGGGTTTTTTTTTGATTGAAGGCCATAATACATCTCCTTTTTTAGCTAAATTAGGAGTAGGA
GTTATTGGAATAGGACTTTTTAGATGTTTTTTACAATTTGTTTGGCGTTTAGGCAATCCCATTATTGAAA
TAGGTCATATGTCAGTTTTATTACAATCTGCTAATGCTGCTTCTAGAAGAGTATTTGCTTTTTTAAATGA
AATTGAAGAAGCTCCTGAAGTGCTTAAACCTCAAGTTATTGCTAATCCTCAAGGAGAAGTTGTTTTTGAA
AATGTTTTTTTTGGTTATAATAAAAGAGATATGTTATTAAGGAATATTAATTTTGTTGCCAAACCAGGAC
AAACCATAGCTATTGTGGGCCCTACAGGTTCTGGTAAATCTACTTTAATTAATCTTTTAATGCGTTTTTA
TGATATTAATGCAGGGACTATTAAAGTTGATGGAGTTGATATTCGTGAATTAAAAAAAGATAATTTAAGA
ACTATTTTTGGAATGGTATTACAAGATACTTGGTTTTTTAAAGATACTATTTGGCAAAATATTAAATATG
GCAAACAAGATGCAACTGATGAAGAAGTAATACAAGCAGCCAAACAAGCTCAAGTGAATTATTTTATTAA
TACTAAACCTAATGGTTATCAGATGCAAATTAATGAAGAAGCAGATAATTTGTCTCAAGGAGAAAAACAA
TTAATTACTATTGCAAGGACTATTTTAAGTGATCCTAAAATATTAATTTTGGATGAGGCTACTTCTAATG
TAGATACTAGAATTGAAATTTTGTTACAACAAGCTATTCAAAAGTTAATTCAAAACAAAACTGCTTTTGT
TATTGCTCATAGATTATCTACTATTGTTAATGCTGATAAGATATTAGTGCTTAATAGAGGGGCTATTATT
GAACAAGGAACACATCAAGAATTATTAAATTATAAAGGATTTTATTATAAACTATATCAAAGCCAATTTC
AAAAATAATATATAATATTAATATTAAATATAAAGACCAAATATTTATATAGTTGGTCTTTCTTTTCTAA
AAATATTCTTAGAAAAGAATTGAGCGTTAAGACAAAAATTATTTAAATATTTTTTAAAAAAATAAAAAGA
ATTTAGAAATTCGTAATCAATTAATTGAACTTCATTGATCATTAGTAAAAAAAATAGTTTAAAATTCAAA
TATTACCCTAAATTGTTAACTAGAGAGGTTTTGTACCAAGAAGGAATCTTAGTATTAATCAAATACCTCA
ATTCACCTTAAATCCAACAAAAACCACCAAATCAAATAATATCATTTTTAAAGAAAAAAAATATGAGCCT
GATAGAATAAGAAACCTCAACCCAAATCGATTATGGTTAAAACAAATAAATCATGAATTACTGCTTAAAA
AATTAAAAACCAAATTTTTAAGTTTTGTTATAACCCTAGACAACATAAAAGAATCTCACCAACTAACTTT
TGCCGTGTTCCGTTTTATTAGACAACTTTTATCTTTAAAATTGTTCTTTAAAACTTAAAATTAAGTGATA
ATTTCATATCTTTTCAAACCAACAAAAAATTTAAATTATATAAAAAAGTGTCTAATTTTTTTATAATTTG
TTAGTTTCAAAAGATATTTTTTTAAATATTTTACCCCTTCATATATATAATTGCTTAAAAAAAGTTAAAA
ACACTCCTACAAAATGAAAAGAAAATATTTTTTTTACGTAATTATATTATTTTATTTTAAAAAAGGGCGC
AAAAAGTAACCTTTTTCAAGGTTAACATTTAAACAATTAATCAATTTTTTTTATATCAAGTTTTGAGAAT
ATTGAATTGGTGAATTATAGTTTAATTTAGTTAATAGCCATTTTTGATTCCAAAAAGCAGGAAATTGTTT
AATGATAGTTTTTATTTTGGCCATTGGGTTTTGGAAATAAAAAAGGATGGCGGTGTTCTAAAATGCTTTT
CATTTGACCGAAAAAGTTTTAAATGACAGCGTTATCACGGGTAGTGGTTTTTCTGGACATGCTGATTAAA
AAACCTTTAACATGAGAAGCGACAATTTGATTGTTAAAAGAGTCGATAATACAATAAAAATATAAAAAAC
CTTGTTGAGTTTTAAAATAAGTGATGCCTGTGAAGAGTTTTTGCATCGGTTCATAGGTTTTAAAATCTTG
GTTAATTAAATTAAGAACTATTTTTAATTGAGATTTTAACTGTTGGTAATGATATTTATTTTTTTGATTC
TTAAACGACAACAAATACTCTTTTCTTTCATGATGTGATAAACTTTTTTCTTAGTGATGGTTTCATTAAA
ATTTTTTTGATATAAATTAGTGATTTTACTATGGCCAAATAAATATTCATGAATTCTGCATAAAGATTCA
ATACGTTTTTGTTGTAAAAGATATTTTTCTTGTTTTAGTTTAATTTTATGGTTAACTTTTAACCAATAAT
AATAAGTACTCCTTTTAGTTTGAATCGTTTTTAAAATAGTGGTTATATTTAAATCATTTTGAAACTTTCC
CACTAAATTAAATATATTTTTTTTCTATCTTTTCTATTTTTTTAATAATTTGTTGTAATAATTTTATTTT
TTGTTTTAATTTTTGCATCTTAACACCAATGTATCTTATATTTTTTTCATTATATCAACAATTATAACTC
TTTAAATGTTTTTTAACGCCATTAAATAATTTATTAATGTTATTTTTTGTCTAATATATGAATCACCCCC
CTTCCATATTTTTTTTTATTTATAAAACACATACCTATAACTGGTATGGCAGTTAATTTAAAAATTAAAG
TTTATTTAATGATTGAAATAAATTAAAAAAATAAAATTGTTTTTCAAAAAAGAAGTTTTATTATATCGAT
TAATAATAATGATATTAAAAATGATAATTCGATAATATCAAATATCGAGTATCATTATATATATAATGAT
ATAAAATATTCCTAGTTAAATATGTTTGTCTTTATATAGAATATTTGAAGAGACAAATTGTTAAAAAACT
GTTAGTCGTTTGGAAATATATTTATACATAGGATGTATCTTTTTCACCCGATAACCTTGTTTTGTTTTGA
TTAAGAAGAATTGAATATATTTTAAATCTTCTTGACGATAATAAACAACATTTAAACCTTTCTTATAGTT
TGTTTTGATAGGATTATTATATTTATATAGTTTATTGGGGTCTAATTGGTATAATTTTAAGTTTTCTATT
TTATGGATATTGATTTTGCCAATTAATTCTTTAATGATATTTTTAGAATCATTTTTATAATTGATTTGAA
AGATATCATGATGGGTTTTAAGGGGTTTTAAAATTAAAGTTTTTACTTTATCTTTGATAGTTTGGAAATT
TTAAAAAGAGATAACAGTTTTTGTGGGGATTTTTAGTTTTTTGCCTGTCTTAGGGTTTCTACTAGTGTAG
GTTTTTTCTTGGTTTTAAGATAAATTTACCGATTTTAGAGGATAAAATTACTTCTTCGTTTGTGATGTAA
TTAATTCAATTAGGTCATTTTCGAATGAGTTATAAAATTCTTCTGTTTTAATGATTGAGGTTTTGTTGGC
CTCAACTATTTTTTTAATTAATTCTTTCTTTGTCATTTTTGGGTTTCTCCTTTTTGTTGGTTTTTATTTT
TCTCCTTTTGTTTTTGTTTTAATAAGTTAAGAATTTAAATGCGAAAAATAAGTACTTTTTGAAAAGTTTC
AATTTGAGATTACTTTCAAAAGATGTAATTTACCTGAAAGAATGTTATTTCACATGATTAAAATAAAAAT
AATGGTACAAAAAGTACCATTATAATAGAAATAGAACCTTCGCCCGAGTTTTAAAAAAAAGTTAAATGGT
CTTCTTTTGGTTTGGAATCTAAGAAAATGACATTGTGAATAATTATTTTTGTTGAGGTTTTGTTTTGTCC
TTCGTTGTTAGTGTATTTTCGACATATATTTTCGAACTTTTGTGTAAATATGTACTCATGTTTTCGGCTT
GGTTTCTAAAAACTAGACAAGGAATATATTGAACTTTGTCCTTTCCTTAGTTAACCACTAATTGGAAATC
GATTTTGGGAATTTGTTCTTTATTACTATTGATATATTCTAGGTCATGAGAAATATTACCAATTAATTAA
ACTTTGTTTAACATTTTTGGTTTCTCCTTATTTTTTATTCTTTGGGCTTATTTTTCTAATTGCATCTTTT
TTTAGATTTATGATTTGTGAGAGTTTGAAATTTAGTTTTTGGTCTATTTCTTATTTGGTGAAAGTTGGGT
GTTAAGATTTATTTATGTTGTCTAGGGTGGTGCCGAAACTTTAAAAAATAAATAACACCGATTTTCTTTT
GGCTTAGTTTGGTTTTTAATTTTTTAAGCAGTAATTCGTGATTTGCTTGTTTTAAACATAATTGATTTGG
GTTGAGGTTTTTTATTCTATCAGGCTCATATTTTTTTCTTTAAAAATGATATTATTTGATTTGGTGGTTT
TTGTTGGATTGAAGGTGAGTGGCTTTTTTATTAGTTCATTGATTGTTGATTTTATGGTTCGGAGTTGTGT
AAACAATGAAATCATAACCTAAATTTTGGTAATTATTTAGGGCTTGAAGTAATCCTAAGATTACTTCTTG
GTTTAAAAAATGGTTTTAATTAAAATAAAAAAACCAAATGTGTTAAAATGGTGGTGTATTAAAAAATACA
AAAGAGGAAAGAAACCTATGATCAAAATTAAAAAAATAATCAAATATTTATTTATTATTTTAGAGATGTT
TCTTTTTTTATTATCAGTTGGATCGTTTTAACTTAAACAGGAATCATTAAATTGCCAAAAGAAGAAGTTC
CTATTTTAAAAGAAACCAAAGCTAATATAAAAGACGAATAGGAAGAAACTAATTATAAAGTAAGAACTCA
ACCAATAATTAAAATTCATTACATATTTGATGGCTTTAATGGCATCGGTTATTATCAACAACAAACTCAA
ACCAAAAAAAACAGTTTTAATGATATTTTAACCATTCAACACAGACTCCAAACCCAAAGTTGGAATAAAG
ATTGTGATACTTATAACCATACCACTTTTAACGGATTTGATGTTGATTCTTTCGATGCTTAAGATGATAT
TTTTATTTAGATAAATATGTAAAATTCGAAAAATAACAACAATGACGATTAAAGACTATTGCCTTGGCGG
TTGTTTCGTTGAAAATGATAACTTCGCATTAACCTTTTTCCATCTCCATTTTAACCCTATCCGTCAAATT
TTTTCTCTTTGCCAAGATAAACATAACTATGATAAAATCTAAGAAGCCAAAAAAAATAAAAGAACCAACT
CTAACTGGTGATAAAATTTTAACAACTTTCAATATTTTAAAATGTAAAGAAATCAAAATTAAAGGAGATT
TAATTAATGTTTAAAATCAAAAATAATTTATTAAAATCAAAAATATTTGTATTTATTTTATTAGGATTAT
TTGTAATTATCAATAATCATCAAGCAATGGCTGCCCCTAATGAAGAGTTTGTTGGCGACATGAGAATAGT
TAATGTAAATTTATCAAATATTGATATTCTTAAAAAACATGAAACATTTAAAAAATATTTTGATTTTACA
CTAACTGGTCCTCGTTATAATGGAAACATAGCAGAATTTGCAATGATATGGAAAATTAAAAATCCGCCTC
TTAATTTATTAGGTGTTTTTTTTGATGATGGCACCAGAGATGATGAAGATGATAAATATATTTTAGAAGA
ATTAAAACAAATAGGCAATGGAGCCAAAAATATGTATATTTTTTGGCAATATGAACAAAAATAATTTTTC
TGCATTAAAAAAGGAGTTAAAATAATGTTTAAATTAAAAAATCAATTTAAAAAAAAAATTATTTTTTTGT
TTGTTTTCTTAGGTTTATTATTTATTAATAATAAAAGTATTTATGCTTTTCCTGGAATAGATTTAGATGT
AAGAAGACATCAATTAGAAGAAGAATTAAACAATTTATTGTTAGAATTAAACAATGTTTTTAATAATATG
AGTTTAGATTCTTCAACGCGTTTTAACATGATGGTTGCAATTTCAAACACAATAGACACAACAAACAATC
AACTCTCGACGATAAATCAACAAATTATCGAACGTGATCGATGCAACCAACAAAGACGAAACTACCAAAA
TAAACCTAACAGTCCTAGAAGAATTTAAATAATTTAAAGCATAATTTTTTATTTTCGAATATTTTTCTAT
TTATAGTTTTAGTAATATTCTTAATGACTAATAATATTTATCAAGTAATGGCAATGAATAATTTAAATGA
TGAAATTAATAAACTTTATTTAGAACGAAATCAATTAGTGATCAAAATTAATTCGTTCTTATCAAGACCC
ACAATACAAGAACTTAATGCAAATTATCAAAAATTAAAAATATTAAACAAAAATATATTAATTTAAAATA
TAAATTAAATGAATTTAATTAAATTCATTAATCAAAAACCAAGAACCTGATGAGGTTCTTTTTTTTATTT
AATAACATATGCAACAATAGAAAGAAAAAAACTATTTTAATTAAAAAAATCTTTCAATCTTTACCTATAG
TAATCTCATCTTTTTAATCATCACTTTATAATTGTTTATTATGTCATTAAATTCTATCTTTTTTCTGTCA
AACCAAATATTCACTAATATAAAACAAGTAATAGTGGTTCAATTTTATCAAAATTTCATCACTAAGCAAC
CAAATCATAATTTGGAATTTAATTAATACTTGGTTAATAAAGATAAATAATAACCTTAATACTATCAATC
GTTATTTCTTTATTTATTAAAATCAATGGTTTAATTTATGTTTATTAATAATTTATGTTTATTAATAATT
TATTTTATTATTTATTCCTTCATTTATTGTATTTCATTGATTTTCTTTTTAAATGTATTTATTACCTTTT
TTGTTTCTTTTGTTATTTAGGCAAATATCTTTTATTATTATTAAAGAAAATTTTTAAGAAAGAATGATTA
TTATTATTATGAGAATCAAAAAGTTAAATCAAAGGACCAAATTATGGCATCAACACCTCACTTCTTGCAT
GTATATACATGGTGGAGCTGGTTCTGGCAAAACTACCATTTTAATTGAAAAATTAAGACAAAAAGAAAAA
ACCTTTAATTTTGGTAGCTAATAATGCTACTAAAAATATTATTTATGATAAATTATTTTCATCATTAAAA
GAAGATTATCCTTCTTATAATGATGATGAATTAGAAAAATATTTAAAAGATAATTATGAAATTAGAACAT
TTCATAGTTTTGCTTATTCTTGTTATTTAAAATATAATATTTTTAATGAAACAGCAAAACAACGAAAATT
TATTGATGATGAAACTAAATTAAATATTTTAAAACTGATTTTAAAAGAAAATCAGGATTTAAAATTGTAT
TTTAAAGAACAAAGAAAATATTCATTTAGAAAGTTTTTACAGGAATTAAATAATTTAATACGTTTAACTT
TTCAAAAAGAAAACTGTTATTCATCTATTAAAATTTGATGATAAAGTTTTAAAAAAATCTTTTGAATTGT
TGTTAAATTTGTATTATGAAAAATTAAATTATTATAATTTAATAACCTTTTGATGGTTTATTAATTGAAA
CTAGTGATTTTATTGAATTTGTTGAAAGGAATAATGGTTTAATTTATAATCGTCCTGTTTTTATTGATGA
ATTTCAAGATTTAAATTATTTTTATTATTTTATTATAAAAGAACTTTTATTTAATAAACCAAATTCTTTA
TATTGTTTTGGTGATTATACTCAAAATATTTATAGTTCTTTTGGTTCTAGTGAACGTATTTTGGAACTTT
TTGTAAAAGATTTTATACCTCAAAAACATTTTTAAAATGTTAATTATCGTTCTAAAGTCATTAATATCGT
TAAAGCAGCTAATGAATTAATTGATAATAAGGAATATTTACAATTATCTTTTAGTGAAAAAAAATATAGA
GATTTTATAAATTTTTCTTTTTTTGATAATTTTTATCAACAAGTTAATTATTTGTGCGAAAAAATTAAAA
ATTCTTTAATTTATTCTATAACTGTTCTTTGTCGTAGTAATGGTGAATTACAAAAACTTAAAGATGAGTT
TGAAAAAACCAAATTCCTTTTACTATATCTGATAATAAAAGTAAAGAAAATGAAATTGTTTTGTCAACGA
TACATGGATATAAAGGATATGAAAATGAATGTGTTTATTTAATTGGTTGGCAAAATCGAAATGAATCACA
AGATAAAGTTTTAGAAAAAAAATTAATTTATACTGCAATAACTCGCGCTAAACATGATATTGAAATTTTA
ACTTTAAATGATTCTTCTATTTTTATAGATTATTTTTATTCTTTAATAAAAAAAAAATTAATTTCTGATA
ATTTTACAAAAGGATTAAATGATAAAATTTTTGATTTAGATTATTTAAAAATTTGTTTACCTAATTCAAA
AGATATAGAAATTTATGATGAATTATCTACTACTATTAAAATTTATAATGAAAAAGTTAACCAATTAGAA
AAACAACATAAATTTAATCAAATTACTGAATCTTATTATAAGAAATGTTATTTAAAATTATGTGTTTTAT
TTAAGGAAATTTCTAAAAATATTTATAAAGTACAAAAAAAGATAATGGCTATGAGACTCGTTTAAAAGGG
TTTAATTATTATATGTTTGAACCTTTGGAACGAATTAAATGTTATAAAAAACATTTAAAAGAAAAAAAGA
AGAAAGAATTTTGTCATTAAGTGATGATGATTTGAAATTGGATTATTCTTTAAAAAAACAATTAAAAGAA
ATTAAATTGCAAGAAATTAAACCAAAATCAAAAATTTTAAGGCATTATCGAGATTCTTCACAAAATGCTA
AGGATAAACTTTTATATAATTTTAAAGATTCTACTAAAAAAATATCTTTTTATTACTTTGACAGCTCCTT
ATGATGATTTACAAAGCAAAACTATAAAATATACTTATGAACCTGATATTATGGATCAGGTAAGGAAACG
TTTTATTCGTTTAGTGAGAAAAAAATATTTATTAAATTTATTTCAACAATGCTCTCAAAAAGATTTGGTT
TATTCCAAAATGCAAGATTTTCGTTATTTTTTGGTCTTTGGAAACTACTAAATTAGGAGTTATTCATTAA
CATATTATTTTTAATATTGATGTTTTAAATTCTTTTGGTGTATATTCTCGTTATTTGTGTACTGATAAAG
ATTATGCTTTGGGTTTGAAAAACCGACCTATTAAAGGAAATAAGAGTATTTTTTATGATGATTATTTAAT
GCATAAAATAGATGAAAAAGGTAATATTAAAATAACTCAAAATTATTATGAGAAAAAGAATGTTAAAGTG
TCAAAAATTACTTTGCTTTGGGCTAATGCTTATGCATCTGTTATGAATAAAAATAATATAAAACATTATA
AACATTTAAATCCAATTAGTCAAAACGTTCAAATTTTTAGACCATCAAAAACAAATCTTTTATTTGAAAA
AATTGAAATTAGTAAATGTAAAGTTTTTTATAAAGGCACTTTTGATAAAAAAAGATTATGTTAATAAAGT
TGTTTCATATGTTAGTAAATATGTCTCTAAAAATGATAAACAAATTGAATCAAATTCTAATAAAGGAATT
GATTTTTATAGTCGTCATTTGTTTGGATTTTCTCGTACATGTTTTTCTTGTCCTCAAGAATCTTTTTTAG
CATTATTCCCTTATGATATAATTAAAGAAATAGAATTAAGTTCATTTCCAATTGTTAATTTTAATTTTTC
TAATATATTTGAATGGAATATTAAAAAAATAATTAATGGAAGAAATATTAAAATTCCACATAATTTAACT
TTATTGTTTAAATCTTATATGACTCCAAACCCAGTTCAAAATTCTAATTATTTTAGTTTAAATTTATCTA
GTATTCAACCAAAAAATTATTTTCTTAATAAGAATTTTAAAAAATATTTTAAATTACAAAAACTTAAATT
AAAACTTAAAAAAAGATTATGAAAAAAAAGATATTAAAATATTAAATAAAGTTGAATGTCAATATTGGTA
TAGATATCTTGAAAATAATTATATTCAAAGTTTTCAACTTTCTCCTTAATTTTATTAAATTAGTTTAAAT
TAAATATTTTTAATTAATTTTGCTGTCTAATTATTGGACGGCTTTTGTTGTTGGAAAAAAATAAATAAAA
TTATTTATAAATTACAAAAACTTAAAAAAAAATTATTAACCTCTTTTTAAAACAAAAAATTAGCTAAACA
TTTGACTGTTTAGCTAATTTTTTTAGTTGTTATTAAGATTTTTCTTTGAGTTTTTTTATTTTATCAATAA
TATTGTAATTATTTTTGCTTAAATCAATCTTATCAAAAGAATCTTTTATAATGTTTTCCGAAAATAAATT
TTTTTTTTTTAATAAAAAAATAAGAGCATGAAAAAAACAATAACCATCTCCTTTGGTGTCTTCGGGTTTT
TGAATAAAAAAATGATAATTGTTATTTTTCATTTCTAAATCAATAGGATTATTATCAAAAAGAAAAGAAG
ATAACAAATGTTTATCATTAATTATTAAATTAAATTTACGTTTTAATTGTTGGCTTAAAAAATCAAGAGT
CCCTTGAATTAAAGGAGTGCTTGCAGTTTTTAAAGAACAACTTAAAACATCATTTTCAAAAAAAGATGAA
TCGCCATTGAAAATAAGTAAATATTGTTCTTTAAATTGATCACTTTCTAATCCGTTTACAAATTGATTTA
AACCTAAATATGCTAATTTGCGTGTTAACTGCAAAGAGTTATTTGGATTTTTAAAACAAGTAAAAGGTTT
TTCATTTTTTGAATTTTTGCAAAATATGATAAAAAAACAAAAGACCAACAAAGTAAAACAAATAAAAATG
ATAATATTTTTCTTTATTGTTTTTTTCATTATTAATTTGAATATAAATTCCTTATCTTTTCTTAAATTAT
TTATTATTTAAATTTTTTTTTGATATAATTTTAAAGATTGTAATTCATAGTTATTATAACATTTATATTG
CAAAAAATTTGTCAAAATTATATTTTTTTTGTAATTTGTTCTTTTTAAAAAAGAATAAAATCTTTAACTT
TCATTTCAGTTTGAGCAGTTTTGCCATATGTTCTAAAAGTAAAATCATTTTTTTCATTTCGTTATCACCA
ATAACTACTTAATAAGGAATTTTTAATTTTTGAGCTTCTCTAATTTTATATCATAAAGTTGTTTCTTTTG
AATTAATTTCTACTCTGAAACCTTCAGATAAAAAAAGATCTTTTATTTTTTGAGTATATTTTCTAAATTT
AAAGAATAAGCAAAAGGAATTAAAATTACTTTTAAAGGAGCAAGCACATTTCTTCAATTAAATGAGATAA
AAAACGTTCCAAAGTTGAAACAACAGAACGATGAATCACAACTTGGACGACAATGTTTATTATTACAGTC
AATAAAAGTTAAATTAAATTTTTGTGGTAATAAAAAATCTAATTGAATAGTTGACAAAGTTTCTTCATTT
CCTAAAGCAGTAAACACTTGATGGTTTTTTAAAATGTTTTTTTGCATTTAATCACATTTCATCATCTAAA
AAATATTTTTCTTTATCTTTAGGATCACAATAACTTAAATTAATTATTTTTTAATTTTAAAATCACGATA
AATTCAAAAAATAATTAATTTAATTTTAGAAATTTATCGATAGCTTTTTCTTTAATTTTTTCTACTTTTT
TAAAGATAAATTAATTTTTTAAGCGATTTCTTCGTTGATATAATATCTTTGATAATCTTCGTTTATATTT
TCTAAAGGAATACCAAAACTTAAATAGATAATTTTAAATTCGTTTTTACTTAGTTTTTTGCTTATTAATT
TTAATAATAATTCATGGTTTGCTTGTTTTAGCCATAATTGATGGGTTGTGTGGTTTTTTATCGGGTTCAT
ATTTTTCTTCTTAAAAAGGAAGATTATTAGTTTTTTTTGGGTTTTGGGGGTTTTAAGGTGAGTTGCTTTT
TCTTATTAGTTCTTTTATTTCCGATTTTATGGTTGGTGTTGTATAGGTGATAAAGTCATAATCTAAATTT
TCGTAATTATTTAGTGCTTTGATTAATCCTAAAAACCCTTCTTGATATAAATCTTCTTTAGTTAAAACTA
GCAGATAATATTTAAATTGCTTCACTATTTTTTTAACTAATGGTAAATGAAATTCAATTAATTGATCTCT
TATTTCTAAATTCTTTTTATTTTTATGAAATGACCTTAATTATCCCCACCAAACTCAAATTCCCTTAGAT
GTTATTTTAGATAAAAATTTGGAAGACTTAAGCATCACACCACTCAAATACAAAGAAATGATTAAAATAG
AAAAACAATTTTTTGTCAACATAAATTTATCATTTAGTTATGATAAAAGCAAAAAAAATTGATTATGCAA
TTAATTTAGTTTATCACTTTAATTAGAAAAACAAGCAGAAATTATCGTTATTTACCACATTTAAATAACT
AAAAACACAAACCCACTTAGAAAATTACCGTCTAGCCATTGATGGAATTATGACTAAATTAAAAAAACTA
GCCATTTAATTAAACATTGTTATTATCATTTTATCTCAATTTTCAAGAGATACATACAGCAATTATCAAG
GTAAATCAACAGAAATAACAGCTTTAAAAGGAAGTGGTGGAATTGAAACTAATTCAGATATCGTCTTAAT
GATGTCTGAATTCAAACCCAAACTATCCAAAGAAAAAGAAAAACCCATAAATATATATAATTCAACCTTA
GAAGAACTATATTCAGACTATAATGACAATGAAAATCAAAAAATAATCGAAGTATGTATCAAAAAAAATA
GAAGTGGTACCAAAAAAACCTTAATTTATCACTTTGAAATGACCACTCAAACCTTCCAAGAAATCGGTTA
TGTTTTACCTTATCAAATGGAAACTTATTATTAATCAAAAAAACTAGGAGTTAAAATAAATGAATTTTCA
AGAAAAAATAAAAAATATTCAAATCAACTTTCCTATGTCAGTTTTATTAAAAAAATTAAATATAATACCA
CCAAAATTCAATCCCAAATATCGTTTTCCTTGTCCCATTCATCAAGGACAAAACCCAACTTGTTGCCATT
TAACTTCAGATAATAAAATTCATTGTTGGAAATGTTGTAAAGATTACGATATTATTGATGTTTATATGGA
AATAAGAGAAATTAAAACCTTCAATAACGCTCTTGAAAAAATCAATAACTTTATGAAAACTCAAGAATTT
AAAAACTTAATCCAACAACAAACTTCAACCCCTAATATTTCTTACGAACCTTTTAAATATCAATACCACC
ACAATAAAATCAACAACCCAATTGATGAAAAAGAAATTAACGCTACAAAAACACAATTATTTAAAGAAAT
ATCGCCTTTATTCAACCAAATTAGAGATTATTATCATTGATTTATTAACCACTAACCGAAATAATGAATC
TCACCTAGGATTAGAATATTTAACCCAAAAAAAGAAAATTAACTATAGAAACTATTAAAGAATTTAAACT
AGGTTATGCCCCATTATCTGATAAGCCTTTATCCTTTCGTCTATTAAATTATTGTAAAAAGCAAAATATC
GATACAATAAAATTAATTGAATATGGTTTTATTAAAGATAAAACCAATCAACAAAATAAAACATATTATC
ACGATACTTTTCATGGTTCTATCATTATCCCCATTGAAAATGGATATAATAAAACATTTCATTTTTATCA
AAATAACTTTCGCGAAGTTTCTTATTTCCAACCTAAATATAAATCCCTCAATATTTTTAGTCAAACACCT
ACTTTTCATTTCAGTTATCGTTTTTTTGAAGCGTTACCTTATATTAAACAAATGAAAACCATTATTATTC
ATGAAGGTTTTTTCGATGTCATTAGTTGTTGGCAAAACAATATTAAAAACGTTGTCGGTCTCATTTGTGT
CACTCAACTACTTTCTAAATCACAAATAGAAATTCTAAAAAAAGAAAATATCAAAGTAATTATTGCCTTA
GATAATGATGAAACAGGTCAAAAACGAAGTGAAGCCTTAGGAGAACAACTTAAAGAAGAAAATATTATTT
ACGAAATTAGACGCATTTTACCACCTTATGATAAAACTTGTAAAGATGTTGATGATTTATTGCGATAATT
CAGAAAAGAAGCATATCAAAAATGTTTTTTAGACCCATACATTACTTATGAAGAGGCCAAAAAAAATCAT
AGTCGATTTAGCTATTTATTTTTTTGGAAAAGACAAAGTAGAAATAATTGATTAAAATTATTGCTTTTTT
TAACTAATATATTAAACCTTACATGTATAATAACATTAACATACCTCCAAACACGCGCATATACCCCTAA
ATTTTGCGATTTTATTTTTCACAAATTCGGGGATTTTTATTTTTATAACAAAAAACCAAACAAAAGGAGA
AAAATATGAAAAAAGAAACAAATCAAGGAATCATTAGGGGCGGTTGGGAAACAAAATCAACCCCCAACGA
CTTAGTTCAAATCAAAAACTTTTTACAAACATTAAAAGGAGAATTATTAAATATTACAATTGTTTCTCAT
TCTAAAAAGAAAAATTCCTATCAACAAACAAACTACCGCCCTAAAAACCAAACTCTATTTGTAGACCCTC
AAATCTTAGATGAAATGAAAAAGTATAGAATAGAAATAATCAAAAATCACTCTTCCGAAAACGATAATAA
TCTAACCCTTACCAACCCAATAACACCCCCCAAAACACCAAAATAATACCCTTAAAACACATTTCCCTAT
CTTCCAAATTAATTATCTTAACGAACAAAAAGATTATATTAAAGAATTAATAAGTAAGATAATCATAGAC
AAACTAGAAACTTTAAAATTATATAAATTAGATGATAAAAAAGTAGATAAATATAACAATCCTATAAAAA
CAAATTATAAAAAAGGATTAAATGTTATTTATTATCAATCGGAAGATTTAAAACACATCAAATTATTTTT
AACCAAAAATAAACAGGGCTATCGGGTTAAAAAAATACATCCCATGTATAAATATATATCTAAAATCAAA
TAAAAACTTAACTAACAGTTTTATAACACTTTCAATATTTAAAATTCTTTGACAAAACCAAACATTTTTA
AGGAGTGATATTTTATATATTATATCGATAATGATAATGATACTCGATATTTGATATTATCGTTGTATCT
TTTATCTATCATTATTATTTTTCGATATATAAATAACTCCCTATTTTTCCTTTCCATTATTAAAAAGAGT
CGTTTAAAATTATCCAAACACAATACCCTAACGCGCTGAAGCGCTAATAACAATCATAAGTACACATAAA
TAAAAGAAGAAGAAAAATAAAAATCCCCCAGTTGCGCGCTACCCCCTTTTTTAAATAAATATAATCATTC
AGAGTTATAATGGTTATGTATATGATATAAAAAAAGGAAACAATATTTAAATCATGAAAAAAATAGCTAA
AATAATAAGAAAAAGAGAAACAAAAAAATAAATTATTACAAACTCTAATGAAAAAAACCAAAAAACTGAT
AAAAAAACTGTTTTCGAATTAGTTAAACAATTTAATCAAAAACTAAATTTAACAACCATTTTAAAAACTA
TCAAAACCAAAAGAAGCACTTATTATTATTGGTTGAAAGTCGAAAATAAAATAAAAACCAAAAAAGAAAA
ATACTTATTACAACAAAATCGCATTAAAGCTTTATGTTTACAAGAAAAATATTTTTGCGGTCATCGTAAA
ATCACTGATTTATACCAAAAAACTTTTAACGAAAACATTACCAAGAAAAAAATTTATACTATTATGAAAG
AAAACGGTATTTTTTGTCGTTTAAGAATTAAAAAAAATAAATATTATTATAAAAATAATTTAAAAGCTAA
ATTAAAAGTGGTAGACAATTTAATTAATCAAGACTTTATATCAACTAAACCCATGAAAAAACTATTTACC
GACATCACTTATTTTAAAACCCCCCAAGGATTTTTATATTTTTCTTGTATTATTGATTCTTTCAACAACC
AAATTATCGCTTCCCACACTTCCAAACATCAAAATAAAGAATTAGTTTCAAACACTATTAAAAAAATTCC
CAAATTAAAATAACCTTGTATTATTCATTCCGACCAAGGAACAGTTTATCAATCACTAAAAATTCAACAA
ACTTTAACGAAAAAAGTTTTTTTAATCAGTATATCAAGAAAAGCTAATTCACGTGATAACGACGTAATTG
AAAACTTTTTAGGCAAAATAAAAAATATCTTACAACATCAACATCATTTTTTATTTCAAAAATCTCCTGA
AAAAATAAAAAAATTAATCAATTATTTCCCTAAATTTTGGAACAATCAATGGATTTTAGCTAAATTATTC
ATCGCCAAATCAATATTCCCCAAAGTTTTATATAAATTATTTTTTTAATTTAATTTTAATTTTTAGTCTT
GAAAAAAAATGCTATCTTTTTGTATGCTTTTTTGACCAAAATAACATAATTACGTAAAAAAAATAATTAT
AATTTAATCTTATATGGGGTGGTTTAAGTTTTTTTGCCTAACTAGATAGCGTAAATAGAAAAAAATATAA
AAAATATCTTTTCAAACTAAAGAATTATCAAAAAAATATTTCTTTAGTTTGAAAAGATATGAAATTATCA
ACTTATTTTTTTAGTCTTTTGGAAGTTTAGTTAGAAGGTTTGAGAGTGCTGTTTTTTTAATAAAACGACT
ATTCCAGCAATAATTGCAACAACAACTAATAAAAATACCCAAACTTTATTACTTTTTAGGGGCATTGATA
ATTTATATTATTTGTCTCCTTTGGGTTTAATAGGAAATAAAAAATTTTCTCTTACTTTCGTTTTACTTTT
TTTGAGTAAAAAACGTTAAAAATAATTTAATTATTTATTTTTTTTAATTTATTAAAGCTTTAAAATGATT
AAATATTTAAATAAATATTAAAAAAGTAAAAAAAATATTAATTATTTTATTAAATAAGGTATAAAATATA
GACGGATGATTATGTTTTGTCATAATTTCAAGATCAAATCAACCTTCAAAAATATATAAAATACATAAAG
AAATATAAAAGGAGATTTTCAGTTAAATGAACATCAAAGAAAAAGCATTAGAAATGCATGAAAAAAATAA
AGGTAAAGTAGGTGTCGTAAGTAAAGTAAAAGTACAAAACTTAGATGATTTATCATTAGTTTATACTCCA
GGAGTAGCAGAGCCTTGTTTAAAAATTAAGGAAAATCCTAGTGATGTTTATCGTTATACTATGAAAGGTA
ATATGGTAGGTGTTATTACAAATGGGACTGCAGTTTTAGGATTGGGTAATATTGGTCCGAAAGCTTCTTT
GCCAGTGATGGAAGGAAAAGCTATTTTGTTTAAGGAATTAGCAGGGATTGATTCTTTTCCTATTTGTATT
GATTCTACTGATTCTCAAGAAATAGTAAATATTGTTTCTAAAATTTCCACTGTTTTTGGAGCAATTAATT
TAGAAGATATTAAGTCTCCCCAATGTATTGAAATTGAAGATGCACTTAAAGCTAAACTTGATATTCCTGT
TTTTCATGATGATCAACATGGCACTGCTATTGTAGTTGCTGCAGGAATTCTAAATGCTTTAAAAGTAGTT
AAAAAATCTATTGAAGATGTTCAAGTAGTCATTAATGGAGCAGGTTCTGCAGGGATGGCAATTGCTAAAA
TGTTGTTGTTATTAAAAGTTAACAATGTTGTTTTAGTCGATAAAACAGGAACTTTATATAAAGGAGTAGC
TAATCTTAATGAGCCTCAAAAAAAATTAGTTGAAGTAACTAATAAATATCAAGAAAAAGGAACTTTGAAA
GAAGTACTTAAAGGGAAAGATATTTTTATTGGTGTATCTGCTCCTGGTATTGTTACAGCTGAAATGGTAG
CTACTATGGCAAAAGATGCAATTGTTTTTGCTCTAGCTAATCCAGTACCAGAAATTATGCCAGATGAAGC
TAAAAAAGGTGGGGCTAGAATTGTTGCTACTGGTAGATCTGATTTTCCTAATCAAGTAAATAATTGTCTT
GCTTTTCCAGGTGTTTTCCGCGGGACTTTAGATGCTAAAGCAACTCAAATTACCGAAGAGATGAAAAAAG
CTGCTACATATGCTCTAAAAAATATCATTAAAGAACAAGATTTAAATGAAAATAATATTTTACCAACTTC
CTTTAATAAAGAAGTAGTTAAACAAATTGCTTTGGCAGTTTGTAAAGTAGCTAAAGAAACTGGAGTAGTA
AGAAAATGAGCATAGAAAATGAACAAAGTTCCCCAGATAATAAAGAAAATAATAACAATAATAAAGATTC
TAAAAATGTTAATAGTGTGTTTGTTCCTAAAAAAACTATTTTAGGATTTAGTGTGCCTCTTTTTTTTTTG
ATGATTTTAGTAGTTTTTGTGCAAGTTTTTGTTTTGGGATTTGTGAGTTTTAAAACTACTAACAAATTTG
AACCTGTATTTCATCCATTAATTACCCCTTTATTAATAGCTATGCTTTTGGCTGCTGTTTTACAAAAAAT
AGGTGCTAAAACACCCCTCTTAAAAGATATTGGAGGGGGTTCTATTTTATGTATTTTAGTGCCTTCTATT
TTGTTTACTTATCCTTTTTTTAAAGATGGTTCTATTTTTTTGCAAATGCAAAATTTTATGAGAATTATTA
TGAAACATTTAAATGCCGAATCTATAACAGTAAAAATTCAAGAAACTAAATATACTTATAAAGCAGTAGG
TTTTTCTAATTTTTTTGTTTCTGCTTTAATTATTGGTAGTTTTTTAAGTATGGATAAAAAGTTATTAAAA
AGTTCTTTTAAAAAATTTATTCCTTTAATATTAGTATCTTTAATTACTGGTGCTTTATTTGTGGGAACTT
TAGGAGCTTTATTACATCCTATTGGAGGGTTAGAAAATGCTTCTCAAACTTCTAAAGGGGCCTTTTTAGA
TGCTGTCTTTTATATTTTTGCTCCTTTAGCAAGTGGTGGTATGTCATCTGGAGTTACTCCTTTAAAAAAT
GCTTATGCTGGGCAGAATTTAGATTTGCAAGAACCTTTTATGTCTCATATGACTCCTGCTTTATTAGTAG
GAGGAATCTTTAGTATTTTTGCTTCTGGGCTTATTAAGAAATTTGTGAAAACTACTAAATATAGTGGTTA
TGGTAAACTTGAAGTTAAAGACGTTCCAAAAAATCCAAATAAAAACACTTATAAACTAGTTCCTGAAAAA
TTAAGTTATCATCAAATAACTACAGGTTTAATTGCTATTTTTACCTTATATTTATTTAGTGTTTTAATAA
AAGAATCCTTAATTTTATTATTACCAAACATTAAAAAATACCTACCAGAATATATTGTCTTTTTAGTTTT
TGTAGTTGTTTTAATGAAATTATTTAATGTAGTATCTGATTATTATAATAGTTGTATTAATCAGGCTTCT
AAATTTGTTACTACTAATTTTACATCTGCTTTTTTAGTAATTCTAGGTTCTAGCATTCCAATGGAAGCGA
TGTTAAAACAATTAAATTTTAAATTTGTCTTCACATGTATAATGTGTGTTTTATTAGTTGCTTTAGTAGC
AGGATATTTAGGTAAAAAGTTAGGTTATTATCCAGTAGAATCATCAATTACTGCAGGGCTTTGTACTAAT
AGTATTGGTGGAGCTGGTAATGTTGCTATTTTATCAGCTTCTGATTTAATGGGGTTAATGCCTTTTGCTC
AAATAGCTACTCGTATTGGTGGAGCTTTAGTAGTGGTAGTTGCTAGTATCTCTTATCCTTTGTTATATTA
ACTATATTTTATATACATAAATATGAAAAATATTTATCATAAGTATTTATGATTATTTAAAAATATTATT
TTAGTATTTTATTATTAGGTGATTTGATTGAAATTATTTTTACCAACGTAAAAATAACTAACATATTTAT
ATCAAAATTCTAAAACGTTTTTAACTATTACGGTTCCCTTCGATTTGTTTATGATAATATTGGGGGGTGC
CGTGATATTTTTAAAGCAAAACAAACTATAAAATATATCTTTGTTAATTTATTCGTATTATAAACATTTA
AAAATTAAGTTAAATATGTCTTCTTTATACAAACCATTTATTTATAAATTTAGAGTTTTTATAATGTATA
TTTTAATTGTAATAATTACTCAAAATAATAACAATTATATTATGTATATAAAAACACTTACTAAAAACAT
TTATCAATAATGTTATAATAAAAGTATATAAGAGCGTTTTTTGAAAATCTTATTTTTTCCTTAACCATTT
ATTTTTTCATTTTTTTTTTTTTTGATATTCAAAGAAATGATTTGCCTTTTTTCAACCATATTTAATCAAA
CAAAAATATGATTTTTTTACAAAATTACTACAGGAGTAACTTATGTTTCCTTTGTTGGCTAATTTAATTA
CTGTTTTTAGGATTGTTTTAGTATTTGTGCTTTTGCCTTTGATGTGTGTAAGTGAGCCTGAATTTGCTAA
TGTTTTGGCTTTTCAAATTATTTTTATAGTGGCTGCTATTACTGATTATTTGGATGGTTATATAGCTAAA
AAATATCAACAACAAACTGTTTTTGGTAAGTTTTTTGATCCTATTGCTGATAAATTATTAGTTATTATAA
CACTTTTTTATATTTGTCAATGTCGTTTATCTGCTACGCAAGGAACCTTTTTATTTTCAGATACTCAAAT
GCCTAAAAATTTTTTTACTGCTGTTATTATGATTATAGTGATTAGAGAATTTTTAGTAACAGGAATAAGA
TTGGTAGCTTCCAATAAAGAAGGAGTTGTTATTAGTGCATCTTTTTGGGGTAAAGCCAAAACTGTTTTTA
CTTTTGTTGCCATAATTTGCCTTTTTTTTGGGTTATATACTTCTTCTACTTTTGCTTGTGATGCAGAAAA
ATTGTTTGAATATCTAAGTAATATAGGTGATATTTGCTTGCTTGTTTCAGTTGTTTTAACTATTGTTTCT
GGATTTGATTATTTTTTTAAAAATTATAAAATTATTCGTAAAAACTTCGCTCCTGAGTAATTAATTTTGT
TATCTTTTTTTGTTACTTCTGTTTTTATTATTTTTTTAAATTTTTTCTTTTAATTTTTCTTTTTTTGTTT
TCTCTCTCTCAATATTAAAAAAATTGTAATAATTATTTTATCTTACTTTTTTATCTTTATTATTTTGTTT
ACAATATTTAAAAAAACATATTTCATCAAAACTAAAATACAAAATCAAAGGAAAATTATTTATGCAAAAT
ACACAAAACCAAAAAGATTTATAAGACACTATTAAGGATATTGAAAAAAGTTTGGTAAAGGTAGCATTAT
GGAATTCACTCCCAAACTGATCTGTTACATTTTTTATAAAATTTTAATTTTTAAAATTGTTCTTTAAGAC
TAAAAAAAATAAGTTGATAATTTTCTATCTTTTCAAACTAAAGAAATATTTTTTTTGAATTAAAAAGTGT
CTAAATTTTTTTTGATAATTCTTTAGTTTCAAAAGATATTTTTTATATTTTTTTCTCTTTGCGCTATCTA
GTTAGGTAAAAAAACTGGAATCACCCCATATAAGATTAAATTATAATTATTTTTTTACATAATTATGTTA
TTTTGGTCAAAAAAGCATACAAAAAGATAACCTTTTTTCAAGACTAAACATTAAAATTAAATTAAAAAAA
TAATTTATATAAAACTTTGGAAATATTGATTTGGCGATGAATAATTTAATTTAGCTAAAATCCATTGATT
GTTACAAAATTTAAGGGAAAAATTGGTAAAGGAACAAGAAATTATTAAAAAATATTTAACTAATAATCTT
AAAATCTATAATCATTTAGTTCCTTAAATTAAAAAAAGATATAATATAAGAAATAAGCTAGCTTAAATAA
GCTAGCTTATTTTATATTATTAAGTTGTTATTTTTTTAATCTTTTTTGTTAAGAATTAAATTTTTGTTTT
GGAAACGAATATTAGATTTGCTTTTCATTTGATTCCAAAAACGACTTTCTACTTCAAAAATAGTTTCGTG
AGTTAAGTGTTTTATATTGCCAATATTTTTGCCATAAATTTTGAAATGATCTTTTAATAATTTTAATAAT
ACTGGAGGATTGATATTGTCTTTTTTACCTAAATTAATAACAACTTCTATAAAGTTACTATTTTTTCTTT
TGTAAGAGTCGTTAGAACCATAAGAACCAAATCTAGATTCAAAACCAAAACGTGATCTGGTAAAAGAATT
GTTAGTATTAATTCTTGGAGGAATGATTTCGGTATAATTTCTTTCTTTTGGTAAAAAGTTTTTCAATAAT
CCTTGGATAATTTGTTCAGAAGAAAAATTTTCTAATAACTTTTGTGCTAATGGATTTGGAGTAGTTTCTT
CCTTGTTTTTTTCAATAATATTTAATATTTTTTTTTCTAAATCCTTGGCATTTTGTAATTTGATGCTTTG
AACAGAAGGAATATCTAGTAAAGTGATTTTTTCTTTTAAGTAGTATTCCAATTTTTTAAGTTGGCTTACT
TTTCTGGGACTAATTAAACTGTAAGCTAAACCTTTTTTACCAGCTCTTCCAGTTCTTCCTATGCGGTGAA
CATAAACTTCGTCTTCATGTGGTAAGTCATAGTTAATTACCATTTTGATGTCAGAAATGTCAAGACCTCT
TGCAGCTACATCAGTTGCAATTAAGATTTTGATTTTGCCTTTACGAAAATTATTCATTACATATTGCCTT
TGGTTTTGTTTTAAATCTCCGTGAACTGCATCAGCTAAAAAGCCTTTGTCTTGAAGGTAGGCTGTAATTT
CGTCAACATCTTTTTTAGTGTTTGCAAATAAGATAGTTGAATAATCCTTTTTTAAGTCTAACAAACGTAC
TAATAATTTAGCTTTGTCAACTTCTTTTACTAAAAAGTAATTTTGTTCGATTGCATTAACTGCAATGTTT
TTAACGGGAACTTGTAGGATTTTAGTGTCTTTTTGGTATTTGCTTGCTATTTTTTTAATAAATGGAGGTA
GAGTTGCTGAGAATAAGACAGTTTGTCTTTCTTCTGGAATCTTTTTTAAGATTGTTTCTAAGGCTTCTTG
AAATCCCATTTTTAACATTTCGTCTGCTTCGTCAAGAGTTAGAATTTTTAATGCTGAGAGATCGATTTTG
CCTCTTTCTAGATGGTCAATTGCACGTCCAGGAGTAGCAATAATTAAATGAGGTTTAGCTTCTAAAGATC
TAAATTGTTTGGTGTAAGATTCACCACCATAAACAACAGCGATTCTTATTTCTTGATAAAATCTTAGTAA
TTTTTTTAATTCTTCATATACTTGAAGAGTTAATTCTCTAGTAGGGCATAAAATTAAACTTTGGGTTTTT
TGGATTTTTGGGTTAATTTTTTCAATAATGGGAATACCAAAAGCAAAAGTTTTTCCTGTTCCTGTTTGAG
CTTGTCCAATTACGTCATGTCCTTTTATAATTTCTGGAATTACTAATGCCTGAATTGGAGTAGTATCGAT
AAAATTGAGTTCTTTTAAAGCTTTTTTAGTTTGCTCTAAAATAGGTAATTGTTCGAATAAAGTATTCATA
AATTCCTCATCTTTCTTTTTTAATTTAAAATTAAATTATACAGATATAAATATAAAATGTTTACTAATTG
AATTAAAACATTAAACCCTTTATTGTTTGAAGTTATTATTTGTAGTTGTTGAATAATCAATAATCTTGAA
AAAAGGAATCATTTCAAAAACTATCAACTGTGTATTTGATGTCATTTTTACTTTAAGTAAAAAAGTTGTA
AGACTTAATATTTTTAGTTAAGACCCTAATAAAAAGTATTTTGGTATTTTGCTTTTATAACAATTATGGT
TTTAATAATAATTTTGTATTTTGTGAAATAAAGTTAAATAATCGTTAAAAAGTAAAAAGTTACACTAATT
TATAATAGTTTTTTGATTTATAACATTTAATAATTTTTTACTGCATCTTTAATATTATACTTTATTATGG
TTGTAAATTAATAAAAAAAACAACTATTTTTGAATTAAAAGTGTCTTTTATTGCTTTTATTATGTGTTTG
TTTAAATATGAGAGGTAATTAAATAATATAAAAAAAAGACTCTCATTGGATGAGAGCCTTTATAGATTTG
GATTAATTTTTAATATCGTATATTTCTTTTAAAGCATTTTCGTAAGGTTTTATGTCTATTTGACTAAATT
TATTTTGAGTTTGTAAATTTTTAAATAAATCGATGTGTTGTTTAATTGCTAAAGTTTGATCAGCTTCTAA
TTGTTCTTTTTGTTCACTTAATTGTTTTGTTTTTTCATAAATCAGATTTGTTTCATCTCTTATTTTTATT
TTTTCTTGTTCATTTGCTTCTTCGTATTTTTCTTCTAAAGTTTTTATATCTTTATTTATGTTTTTATTGT
TAAATGATATATCATCCAATTGGCTATTTATTTTTAAAATATTTTTGTATGATTCTTTTTCGTTTTTAGA
CATGAAAGACATTTGTTGTTGTTGGTATTGTTTGCGTAGTTCTTTTTCCTTTCTTTTTATACGAAAAGTT
ATTTGCGGTTCTTCGAGTTCATTATGGATAATATATTTTAGTCTTTTGTTAAAATTTTCTTGTGAGATTT
CTATTTTATTATTTATTTCAGCTTTATTGTCATTTTGTGTTGAGTTTTGTAATAAAATCTCATCAGAAAA
GAAATGAAAAATTGTAATTCCAATTAAAATTAAAAAGATAGTTGTAATAAGGATATATTTTTTGTTGCGG
GTCATTTAGTTTGCTTTCTATTGTAAAAAGTTATTGTGTTTATCTTTTGTCCTTAATTTTATTTTATCAT
TTTTTTATCATTTTAATAATTTATTTTTTTTAAAAGTGACTTTGTTTTATGGTTTATTTAAAAAAGTTTG
TATTTGGAACAATAAAAAAGCGTATATTATAAAGTTTTTTGGGATGTAAAAAGATGAGTTAAAATATGAG
ATTGTCAATAATGAAATAAATGTTTGATAGTTGTTAATTGAGTTCTTTGTTGTATATTTATAACATTTTT
TCTTTAAATTGTTGATTATAATGGATTTTGTCTATTATGTGTTTTTGGTTTTTTTGGATATTTAAATAAC
TATTATAAATAAAACTCAACCCTTTTTGTTAAAAAAGCGAAATTGTAGTAAGATTACTATATTTGCTTTT
GCAATCTTTTCAAGTTTTGGTCAATAAATCATTGAGTATTTCATTAGAATGGGTAAAATAATTAAAGAAA
TTATAAATTATTAATTATCCATAAAGCGAACTAGGCGGCCAGCCGAAGTATACTAAGATTAACCTATTGC
CCCCCCAAAAAAATTCCCCTCTGAGGATTTAGGGTTCTTTTAAAAATAATATATATTATACAAAACGCCT
TTGCTGTGAACTATCGTCAAAGTAGTAGTTTTGTGTTTAGGGAGAACAAACAATGCTAAATTTAAATGAT
TTAAATATGAATAAAGAATATATTAGTTTATCCTTTCATGTTCTTATAAAACATTTAATTCAATTAAAAG
GGGCACTTTTAATAAAGAATAAATTAAAGAATTTGAGAATAATTTATTTTTTTGTTAAGACTACTGATTT
CGGGCAAGGTTGTTTTTCTAAGTTTTTTTTTACACTTATATCGTCTTATAAATTCTATTCAAAAATCTCG
TTTAAAAAAAAATTATCAATTAAAAAACAGCTTTTATTCAACAATAATTACAAGATTTAAATGAATCTAA
TAATTGGAATTATTTTTTTGATAATAAATATATTTTAAATAATTTTGATTATTTCTATGAATTAGCTAAT
ATTAGTTATGAAGAAAAAAACCAAGAAAAAATAGAATTTATTAAATTACATATGAGACCTATTCCTTATA
AATATTATTTATTTTTAAGAAATAATCTAAGGAAATTTATAAACTTATAAATTTATTTTTTAATGATTGC
TGAAAATAAAGCTAAATATAATTCTAATAATGGTTGGTTTAAAAAAGAAAGTAAAAAAAATATCCCCAAT
GTTTTTAAATTATGGTCTGATATTTTACGTGATAATTTACCTAATTTAAAACTATTAAATTCTCGTTCTC
AAAATTTACAGATATTTTGTTAAAGGTAAATTAGATAATACTAAAAAAATTTAAATTAAGGAATGTAAAC
AATTAGCAACTATTATTAATAAAAATGTTGCTGAAATTATTTCTGAATATGTTATTAAATATGATGCTGG
TTTAAATGAATGTAAAATTATAAAAAAACCATTGCATTAAAAAAAATTATTTAATTGGAAAAAATGTTTC
AATTTTCTTATAGTTATCAAAAATTACCTATTACTAAAAAATATCAAATATCTTCCATTTGGCCTTCATT
ATGGTGATTATAAAATGACTGGGTTTTATTTATCAAATATTTTAAAATTTGGTAAAAAGCATATTTTGTA
TGTTTTATTAAGAAATAACATTTTAAGAACACTTAATAAAAAAGCAGTAAAAGTTCCAGGCAAAGATTTT
CCTGAGGATAAAAATATCACTCCTTAACCATTATATTTTGATAAAAACCAAAATAAATATATGTTTGAAT
ATATTGTAAATAAAGGTAAATTATCATGTTTTTTTTGTTGTACTTTTTTTATGCAAAAAATTTATTAAAA
ATTTTTAACTAGCAATACATATACTAATTTATGGAATAAATTAAATAATTTTTTTTAATTTATCTAAATT
ATCAGTTTTAAAACCTTTAAATAATTATTTAGAAAAGCAAAAAACTTAATCAATATATTAATCCTTATTC
AGCTTATTCTTAACAATAAAATATAACATTTTTTCTACTTAATCCAATTTATTTTATTAAAAAATGAAAG
ATAAAGGTATATTTTAATTTTAATTGTGTTTCGGAAATTCAAAAAAAACTCATTTAAATTTTATTTTTCA
ATTAAATCTTTTTTTAACTTTTACCCTTTTTTGATAAGGATTTTTCTTGTAGATTTTTATTTTTTTATGT
TGTATTAAACTGAAAAAATGTTATAATATTAAAATAAATAATAAAAATTAGATATCTCTAAGAAAAAATT
ACTATTAAATTAAAATAATTTTTTAATCCTTTATTTTATTGGTTATTATCAGAAGTTATCACTCATTCCC
CTTTTGACTTGGCTCAATTCCTTTTCTCTTTTACATTTTATTTTTGAGATATAAAGGTGCATTTGCCATA
CATTTTTCTAATCTACTTGGTTTTTTTACATTTTCAAAATCTTTGTTTAAATTATACATTGATTGTAATA
TATTAGCCATTTGATTTATAAAATTATCTTCAAAGGAATAAGACAAAGCTTTTTCCACAGCAATTTTTTT
CATTTTTTTTTATATTATTATTAATTATTTAAAATCACATTAAAATCAATATAAAATAAATAAAAAATAA
ATAAAAATATAAAAAAATGAAAATATAAGGTTGACATTCAACAAAAAAAGTAATACAATATTATTGGCAA
TCGTTAATGTGAGTGCCAAGAGGTGATGAATATGCTTTCAGATAGAAAAAAATTAATCCTAAAGGCTGTA
GTTGAAAACTATTCACAAAAAAGACAACCAGTAGGTTCTAAAATGCTTACCTATTTACCTTATCTTAAAT
TTGCAAGTGCTACTATTCGTTATGATATGGTGCAATTAGAAAAAGAGGGGTTTTTACAAAAAAATCATAC
TTCTAGTGGTAGAGTTCCTTCTTTTAAGGGTTATGTTTACTATCTAAACCATTTATTAACGCGTGATCAT
GATGTTGCTTGTATGTTTGAAAGCATTGACAAAGTGATTCAAAAAAAGCGTTTTTGTAAAGGGCAAGTAA
TTAAAGAAGCTCTTAATTTGTTAAATAATTTAACTAATTATACTACTATGGCAATTGGTTCTGATATTTT
TAATAATAGTAAAATTACTAAAATTGATTTTATTCCTTTAAATAGTGCTCAAGCTGTTATTTTGATTATT
ACTGATAAAGGAAATGTACAACATCAAAATATTTCTTTGGAACAAACAAAAGAAATTAGCATTTATGACC
TTAAAGATGTAGTGCAAGTAGTAAATGATTTGTTGAAAGATAAGTTTTTATCAGAAGCAGCCCATATTAT
TCAAAGTGATTTTTTTAAAAAAACTATTGCTAAATATATTTGTTTTCAAGAACAATTAATTGCTTTGTTT
ATGGAAGCTTTTAGTAGTTTTGCCTCAGAGAATCTTTATTTTTCGGGGGTTTCTAAAATGCTTGAAAAAC
CTGAATTAAACAATCCTGAAATTATTAAAAAATTTATGGGTCTTTTAGAGCGTAAAGAATTATTAAAAAT
TATGTTAAATCAAGATAGTTTGTCTTTTAAATTTTCTGATGGCTTGCAACTTACTCCTTTAAAAGATTGT
ATGATTCTTTCTATTCCTTTCGATGTAAATCCTAATGAGAAAGGAAGAATTGCAGTTGTAGGACCTTCGT
GGATGAAATATCCTAAAGTTATTCCTATTTTGGAATATTTGGCAGTTCATTTATCTAAATTAAACGATCA
AGAATAACAAATAAAAGAATAAATAATTGTAAAATAAATAATTATAACAAATAATAAATAATAAGTAAAT
AATTTATAATTTAATTAAATAAATAAAATAACCAAACAGTCTGCCAAAATAATTGTAATCAACAAAATAA
AAACATAATTATATGAAGAAAGAAAAGAGGTTTTAAGATGTTTTTAGAAAAAGAACAAGATAACTTAGAT
AATTTAAAAACACAAACAAAAGAATTACATAAAGATTATACAGAATGTCAAAATTGCCAAAAAGAAGAAA
CCCAAACAACAAATAAAGACAACCAAAAGGAAGATGAAACTTTTAAAAATCAACCAAACAAAACCAAACA
AACAAATACTAAACAACAAAAACATCTATCAAAAGAAAGCAGTCATCAACAAATTACCAAATTACAAACT
CAAATTAAAGAATTACAACAAAAACTTTCCCAACAAAAAAAAACCTTTGATGAAGGGTTGTTAAAAAATC
AAGCAGAATTCATTAACTTTAAGAAAAGAGCTCAAACTCAAAAAGAAAATGAATTAAAATATGCATCAAG
TAATTTTATTAATAATTTATTAATGCCATTGGAGCAATTAGAAAAAGTAATTGATATGCCTACACAAAAT
GAATTGTTGCAAAAATATTTATTAGGTTTTAAGTTGTTACAAAAACAAATAAAAAAAGTGTTGCAAGATG
AAGGAGTAGAAGAAATTGAGGCTCTTAATAAACCTTTTGATCCTACTTTTCACCACGCTTTAGAAACAGT
GTGTGACTTTGAAAAGCCTGATAAAACCAATTTAGCAGTTTTACAAAAAGGTTATTTATATAAAAAAAGA
ATTTTAAGACCAACATTGGTTAAAGTAAATGAATGGAGTGATAAAAATGAAAAAAACGAATAAAATTATA
GGTATTGATTTAGGAACAACTAACTCTTGTGTTGCTGTAATGGAAGGCGGCGAGGCAAAAGTTATTCCTA
ATGCTGAAGGTGGAAGAACAACTCCGTCTGTAGTTTCTTTTAAAGGTGATGAAATTATGTTAGGAGAAAT
TGCCAAACGCCAAGCAATTACCAATCCTAATACTATTAGTTCTATCAAAAGACACATGGGAGAAGCTAAT
TATACTGTTAATGTGAGTGGTAAAAAATACACTCCACAAGAAATTAGTGCAATGATTTTGGCAAATTTAA
AAAAAACTGCTGAAGATTATTTAGGAGCTCAAGTAAGTGAGGCAGTAATTACTGTTCCTGCTTATTTTAA
TGATGCTCAAAGACAAGCTACCAAAGATGCAGGTAAAATTGCAGGCTTAAATGTTAAACGCATTATTAAC
GAACCAACTGCAGCTGCTCTTTCTTATGGCGTTGACAAAGGTGACAAAGAACAGACCATTTTAGTGTTTG
ACTTAGGAGGAGGAACTTTTGATGTTTCTATTCTAACTTTGATGGACGGTACTTTTGAAGTGCTTTCTAC
TTCTGGAGACAATGCTTTGGGAGGTGATGATTTTGACTTGCGTATAGTAGATTTCTTAGTGCAAGAATTC
AAAAAAGAAAATAGTGTTGATCTTTCCAAAGATAAAATGGCAATGCAAAGATTAAAAGATGCTGCTGAAA
AAGCTAAAAAAGAATTAAGTGGTGTTGCTTCTTCACAAATTTCTTTGCCTTTCTTAACAATGAGCGAAGC
AGGTCCCCTTCATTTAGAATACAATATGACTCGTGCTAAATTCAATGAACTTACTAAAGATTTAATTGAT
CGTTGTTTGGCTCCTGTAAAACGTGCTTTAAGTGATGCCAAATTAGATATTAAAAAAATCGATCAAGTGC
TTTTAGTGGGTGGTTCTACTCGTATTCCTGCAGTTCAGGATTTAGTTAAAAATGAATTGAATAAAACTCC
TAATAAGAGCATTAATCCTGATGAAGTAGTTGCTATTGGAGCTGCTATTCAAGGAGGAATTCTATCAGGA
GAAGTTAAAGATATTTTATTGTTAGACGTAACTCCACTTTCCTTAGGAATTGAAACTTTGGGCAATGTCT
TTACTAAATTAATTGAAAGAAATACTACTATTCCAACATCTAAAAAACAAGTCTTTTCAACTGCCGCAGA
TAATCAACCAGCAGTAGATATTCATGTTTTACAAGGAGAACGCCCTTTAGCAGCTGATAATAAAACTTTG
GGAAGATTCCAATTAACAGATATTCCACCAGCACCTCGTGGAATTCCTCAAATTGAAGTTACTTTTGACC
TGGATGCAAATGGAATTGTATCAGTTAAAGCCAAGGACTTAGGAACTAACAAAGAACAAAAAATTACTAT
TTCAGGAAGTGGTGCCCTTAAAGAAGAAGAAATTCAAAGAATGATTAGAGAAGCTGAAGAAAATGCTGAG
GCAGATCGTTTGAAAAAAGAAAGTATTGATGCGCGTAATGAAGCAGAAAATATGATTTTCCACACTAAAA
AATCTTTAGAAGATTTAAAAGCAGACGTTACACCAGAAGAAAAAGACAAAGTGGAGAATCAAATTAAAGA
ATTAGAAGAAGCTCTAAAAGGAGATGACACTGCTTTAATTAAAGAAAAAACTGGAAGTCTTACTAAAGAA
TCTCAAGGAATCGCAATGAAAGCTTATCAAAAAGCTCAAGAAAAAGGTGCGCAAGAAAACACCACTGCTA
AAAATGAAAAACCTCAAGACGAAGTAGTAGACGCTGATTTTGAAGAACAAAAATAATCAATAATAAAAAT
AATAACAACAAAATACTAAAAATATAACTAAACAAAAACAACCATAAAAAACAAACTATAAAGAATAATG
AAATCAAAGGGGCAAAACCCCTTAGTTTTATTATTAGGAGAAGTTAGCTACAATGACAAAAAAAGATTAT
TATCATATTTTGGGTCTAGATAAAGACGCAAGTCCTGAGGACATCAAAAAAGCTTATCGTATTCTTGCTA
AAAAATATCATCCTGATATTTCCAAAGAAGCTAACGCCGAGAGCAAATTTAAAGAAGTTCAAGAAGCTTA
TAGTGTTTTAGGAGATGCTTCTAAAAAAAGTAATTATGATCGTTTTGGTGATTCTTCAGATAACGGTTTT
TCTGACTTCGGTAGTGGTGGTTTTGATGGCTTTGATTCTTTTGGGGATTCTTTTTTCAGTTCTTTTGGAG
ATATTTTTGGTAATCAACAAACTAAAAAACCTTCTTATGATAAAAAAGTAGAGATGACTATTGGTTTTAT
TGATTCTGTTTTAGGGGCTAACAAAACTATTGAAATTACTGTAGAAGCTGATTGTAGAGTTTGTCATGGT
AAAGGAGCAGTTTCCCATCAAGATGTTATTGCTTGTAGACGTTGTGGTGGAACTGGACAAATTATTACTG
AGCAAAGAACTTTTTTAGGTAATATTCGTTCTCGTCAAGTTTGTCCTAATTGTAGTGGTAAAGGACAAGA
AATTAAAAATAAATGTTATGCTTGTCACGGACAAAAACGTCAAAAAGTTAAGCAATCAGCTACCTTTAAT
ATTCCTGCAGGGATTCAAGAAGGAATGTCTTTGCAAGTTCCTGGAAAAGGAAATTTTGTTCCTTTAAGTA
ATAATCAAAAAGCAGGAGATTTATATATTACTTTTAAAGTGCGCCCTCATGAATCTTTTGTGAGACGTGA
ATATGATATTATTTTAGAAATCTTTATTACTTTGCCAGAAGCTGTTTTAGGAACTAATATTTTGATTCCT
ACTATTTATGGTGAAGTAGCTTTAAAAATCCCTTCAGGGATTCAATCAGGAAATAAATTAAGAATGAAAA
ATAAAGGAGTTGCACATCTTAATTCTTCTTATCGTAAAGGTGATCAGTATGTTGTTGTTCATCTCAAAAC
TCCTAACCCATTAAGCTTAGAAGAAAAAAGATTATATCAAAAATTATTAGATTTGCAACATCGTAGTTAA
TATAATTAATGATATAAATAATAAAATAATAAGGAGACCAACTTAAAAGTTGGTTTTTTTATTAAGTGGT
AATATTAATGTTTAAATTTTTAGAGTTTTACATAGTTAATTTTAATTGTATTATGATTAACAATAAATTA
ATATTTTTTAATATAAATGTTGAATGGGAATATAGTTTTTATATTATGTTATAATTAATAGTAGATAAAT
AGTTTTACTATTTTCTATTTTATTAATATTTACAATATTAAATTAACTACTAATTAAATATTTTGAGTTA
TAACAAAGGCATAAATTCTTTTATTATATTCAAGTTAGAGACTTTAAAACTTTAACAAATCTAATTTGAT
AATTTAATTTAATAAAGAGTTGAAATAACATGTTTTTATTAGATAATTTTAAAGAAAAAATTCAAGATAA
TAAAAAATTAAGTTCGGTTACAGTTTATTGTAGAGCAACTTATAAAAGAGTTATTCAAAAAACTTTATTA
TTTATTTGTCACTTTCTTTTGTGTTTGTATGGCATGAATTAGGTTTTTGCCAAAGTTTAGGTGAAATAAA
GAAACAATTATTTTTTAAATATTTGTATATGCCTACGTATTTTTTGTTCTTCTAGTGTATCACGAATAAC
AGCTCCTATTTGCCTTATTTTACTTTGGGGGCATTTTTAGGAATGCTTATGAGTTATTTAGATGTTCGTT
TAAAATATATCACATACATCCGATTTGACTTGTAAATTAATAATATATAAACATTTATGATTAACTATTT
TGTTTTCGTTTTTTTTTTTTTTGATGGGTAATTTTACAATTACTATTTTACTTTATTATAAATTTTTTAA
AAAAACAATCAACAATTAATTAATAAATTTGTTTTTTTGTATCTTTTAATTTTTTTGTTATTATTATTTT
TTTATGTTGTTTTTGTTCTTTGAATATATTATTGAAAAGCAAGTAGATAAAAAATATCAAAATCTAAGCC
TTTTGCTTTATATTTGTTAGTTTTTATCCTCTTATTAAAACTTTATAGAACTTTTTAAAAAGGATTAATA
ATTAATATTATTTATAAATTTGAAACAGAAATTAATTTTTAATTTCTGTTTTTTTTTTTTTTGAAAAAAT
TATTATTTATAATATTGTAATTAGTTAATTTTAAATAAATTTCGCTAATTTGAGTTATAATAATTTTTTT
TTATTATTTGCTTTTGTTTTTTTAATTTATCCTTAAATATTTTATGATAATAAAAATCCAAAAAACTAAA
AAAACTCATTTTAGATTGGTTAGCGAAGTTTTGCCAGTCAAAAAGAAAGTATTTTAGTTATAATAATTGG
GTATAAGTTTTTTATTTTGATACCTCAATTACTTTCAAAAAGGAGAGTTTATAAATGTTTAAATGGTTGA
AAAGTAAATTTTTTAAAAGTAAAAATAATGATAAATATCAACTAGGTCTTAAAAAAACCAAAGCTAGTTT
TCTAGATTTTCAAACTCTTTTGAAACAATCTAACAATATTGAACAATCGCTATTACAAGCATTAGAAAGT
TTGTTAATTCAAGCTGATTTTGGCACTAAAACCATTTTTTTTTTGATGCAAGCTATCAAAGATGAAATTA
ATCAATTTCAAATTAAAAATCCTCAAAAGCTTCCTTCCGTTGTTTTTTCTAAAATGTTTGATTTGTATCA
AAATATGAAAGATATGAAAAATATAAAAGACACATTAGAAAGTTCGCAAGAACAAGAACAAGAAAAAAAA
CAAGCAAAACAAAACCAAGGCCCCAACCCAACAAATCCCAAAGATACTTTTACATCTCAAAATAACTTTC
CTCAAATGTATTTGTTTACGGGAGTTAATGGAGTAGGAAAAACAACTACTATTGGAAAAATGGCCGAAGC
ATTGAAACAAGAAGGCAAAAAAGTACTTTTAATTGCTGCTGATACTTTTCGTGCAGGTGCAGTAGCACAA
CTCCAAATTTGGGCAAAAAGAGTAGGTGTTGAAGTTTTTTGCAAGCCCTTACCAGCTCATCCTGCAAGCG
TTATTTTTGAAGGAATCGAACTTGCTAAAAGTCAAAATTATGATATTATTTTGTGTGATACTGCTGGAAG
ATTACAAAACAAAACTAATTTAATGCAAGAATTAGCTAAAATCAATCGTGTTATTTACAAACATTTGCCC
GCCTCAAATTTACAAACTTTTTTAGTTTTGGATGCTACCACAGGACAAAATGCTCTTAATCAAGTTGATT
TGTTCAATCAAGCAACCCCACTTTCAGGAGCCATTTTAACAAAACTTGATGGCACTTCCAAAGGAGGGAT
TGTTTTTGCAATTAAGTATTTATACAATTTGCCCACTAAATATATTGGTGTAGGCGAAAAAGCCCAAGAT
TTAATTACTTTTGATGTTAAAAAATATCTTTTTAATTTATTTGAAGGTTTTTTTACTTCTGAAGATATTT
TATAATTGATAATTATAAAGAAAAAACAAAAAAATTTTATTATAAAAAAAAATAAACCCCACAAAAACAA
ATTTCACAACATCACAAAGGAGATAAAAATATGAGTATATTAGGCGAAGGCTTACAAAAAGTTATTAATA
AAATTAGAGGAAAAAAAATCCTAGAACAACAAGACATTCAAAATATTATGCAAGATATTAAAGTTTCTTT
GGTAGAATCTGATGTTCATTTACAAGTTATTGATAAGTTTAATGAAATTATTGAAAAAAAGACTTTGAAA
CAAGAAGTTTTAAAAGGTTTAAATAATAAAGAACATATTATTAAAATTGTAAACAAAACCTTAATTCAAA
TTTTGGGTTCTACTCGTGTTGATCTTACTTTTAAGCCTAATTGCAATTTGAATACTTTAATGTTAATTGG
GTTGCAAGGAAGTGGGAAAACGACTACTGCAGGAAAATTAGCTCTTTGGTTGCGCAAAAAAAATAGTAAA
AAAGTTTTGCTTGTAGCTTGTGATATTTATCGTCCAGGAGCAATAGAACAATTAAAAGTTATTGGTAAAC
AAATTAATATTGATGTTTTTTCTAAACTTGATGCTGATGTTTTAGATATTGTAGATGCAGGATTAAAACA
TGCTTCGCAAGAAGGATATGATGCAGTAATTATTGATACTGCGGGGCGCCTTGATACTGATGAGACAATG
ATGCAAGAATTGCAACAAATTAAAGCCAAAGCTGATCCTTCAGAAATTTTGTTAGTTGTTGATTGTCTTT
CAGGACAACAATCTGCTAATACTGCTCAGTCGTTTCACAATCAATTAGGAGCAACTGGAGTTATTTTGAC
CAAAATGGATGCAGATACTAAAGGAGGAGCTGCTTTATCAGTAAGAGCAATGACAGATCTGCCTTTAAAA
TTTGTTTCTTCTTCAGAGAAAATTGATAGTTTAGAGCCATTTAATCCTGATAGAATGGCATCTCGTCTTT
TAGGAATGGGAGATATTTTAACTTTAATTGAAACATTTACTGATAAAATTGATCCTCATCAAAGTAAACA
AATGATGGAAAAATTATTTGATGATAGTTATAATTATTATGATTTTCAAAAGCAATTAAAAACCTTAAAA
AAAATGGGTTCTTTCAGTAAATTGTTAAGTTTTATTCCTGGATTAGGTTGCAAGATAAAACAACTTTCTG
CTAATTTAGGTGATGATGGATTTAATAAATTTGAAGTTTTAATTCAAAGTATGACTAAACAAGAAAAGAA
AAATCCTCAATTAATTGTTTTGAGCAGTAGACGTAGACAAAGAATTGCTAAAGGTTCTGGTAATCAATTA
AGTGATGTCAATAAGCTAATTACCCTTTTAGAACAACAAAAAAAATTAGCTAAGCAAATGCAACATTTTG
ATGATCAAGATCTTGATAAATTACAAAATGATCCGATGTCTTTTTTTCATGATATGAATAATAATAAATA
ATTAAAATTATAAAATCTTTTTATAAACACAATAAAATAAAAAACCAAACAAAATCTTGTATTCTAAGAA
AGTTTTTCCAAACTTTCTTTTTTTAATATTACATTAATTATTTTCTTTTTTTACCTTAAAAATAGCAAAA
TCATTATTAACTTATAATCAAATTTCGGCTATTAGCTAAACGATAAAATAAATAGGAGAAAAAATGAAAC
ATTTAGTTTTAGTTGATGGCAATTCGCTTTTATTTCGAGCATATCACGCAACCGCAAGCAAATATAAGCC
CCTTTTGCAAAATAAAAAAGGGATCTATACTAATGCTCTTTTGTCTTTTATTAGAATGTTTGAAAAAATT
TTAGAAGAAACTAAAGGCTATATTTTAGTAGCTTTTGATACTCCTAAAACTACCAAAAGACACCAATTAT
ACGATGCTTACAAACAAGGAAGACCAGAAACACCTTCTGCATTGATTAGTCAAATTCCTTTGATTAAACA
ATATTTAGAACTAATTGGTGTTAAATATCATGCCCAAGATGAATACGAAGCCGATGATATTATAGGCACC
TTAGCCAAAGAAGCAAGTAATCAAAACAATACAGTATCTATTTATTCCAGTGATTGTGATTTGTTGCAAT
TAGTAGATAAAAAAATTACTGTTTGTTTGCTTAAAAAAGGATTGCGTGAAATTAAATACTACACACCTAC
CACTTTGCTTGAAGAATACGGTCTTAAAGAATATCAAATGATTGATTATAAAAGTTTAATTGGCGATCCT
TCTGATAACATTAAAGGAGTGTTGGGAATAGGACCCAAAACTGCTCAAAAGTTATTACAAGAATATGATA
CCCTAGATAATTTGATGCAAAATTTAGACAACATTAAACCTATTTTAAAAACCAAAATCCAAAATTCTCA
AACTGATTTAGAACTTAGCAAAATACTTACCGCAATTAACCTTAAAGTGCCTTTGCCCTTTGATTGTATG
CAAACAGAAATTCAAATACGTTTAGAACAAAACCTTAAAAATTTTTATGAAGAAATGGATTTTAGACGCT
TAGCTATTACCAAATATGCAAGAATTGAAAAAGAAATAAATACCACAAATAAATACAATAAGGAAGCATC
ACTTAAAGCCAAAGAAGTGCAAGAAGCAGTCAAAGATAGCAATTTAGAAAACGATAATAATTTAAACCAA
ACAAATCAAATCAGACCTATCGCCACCACTAACAACAATGATAATAACACTCCAAAAGTTCAAGAACAAG
GCGCCAAAACACCCCAAATCAACTTTCATTATCAAATTATCAAAGACCAAAACGCTCTAAATACTTTTTT
GGATCAAATCCAACCACACGAAATTTGGGCTTGTTTTTTTGAGTTGGAAAAAGAAAATGACTCAAATACT
TTTTTGCAAGGAATTGGTTTTTCCAATGGCAATGCACATTTTTTTATAGATGCCAATTTGGCTTTTGCCA
ATAATAACTTTTGCAATTATCTAAAAGATGCTAATTTTTATAAAATTGTTTTTCACAATCAAGCAATACA
ATTTTTTTTAAAAACACAACACCAACAATTAAACGGAGTTATTTTTGATTTAATTTGTGCTTCTTATCTT
TTATTTCCTTTGAAAAATCTTGAATTTAGTCATATTATATCAAAAATAGATATTTTAAATAACACAAATT
ATGTAAGCCAATTATCTCAAAAAATTTTAATTTTAGAGCAAAAAGTAGCTTTTAAATCTTTTTTATTGCA
CGCCATTAAAAATAGTATTTTTCATTATTTAAAAGCCCAAAACCAATTATTTTTGTTTCAAGAAATAGAG
CTTCCTTTATCGAATGTTTTAGCTCAATTAGAATATGAAACCAATTTATTACAGCAAAAACAAATAATAG
AAGCAAATCCAATAGAAAAAAATATATATGAAAAAATAGAAATGCAACAAGAAAAAATACCAAAAACAAA
TCAAATGCAAGAACAAGCTCAAGAAAAAGATTCAGATCAAAATCAATACACAAATCTCAAAAATAATCAA
GAACAAGAAAACCAAATCAATCAATTAAAATCATTAAAAGATGTTTTTGGGTATCAAAACAGTTTTTTTT
TAAATATGACAAAAAATAAAAAAACTTATAATTATTTAATTAATGATAATTTTTTTTGCTTTTCGTTAAA
AATTTTAGCTACTTTAGGAAATATTCAAAAAATTAAAAATTATTTCAAAATAAAAAAAAATCATCTTTTA
AATGATGAACAAACATTACATTTTTTTGTAAATGAACCCACATCAGAAATCAAAAAGGACTCTCAAAATC
TTTCTGAAACAACGAATTTTTGTTTGGATTCGTGGATAAAAGAAATACTTCTCGAACTAAATATTTCTTC
GAATTGTGCCCAAGATTTTATAAATCAATATTTAAGTTTGGATGATGAAATTATAAATTATTATCAAAAT
TTATTACAACAAATTAAAGAAAAAAAATATGCATTAACCTTATTGAAAAGAAAAGTTTTTTTTGGGAATC
AAAAATTAACTCCGAATTTGGACTTAGAAACATTATATGTTTTTTTACAAGAAAATATTTTAGACATGAA
AAAAATTGCCATATTGCAATTATTGCGCCATTTAGAACGACACAATGAAAATGCCAAAATTACTTATTTT
GCCTTAAATAATTATTTGCAACAACACATAGATTTAATTTCTAAACATTTGAATTATTTTTTTATTTTAG
ATAATGGTAATATTTAATTAGGTAAAACTTATTATTTATAAATTTATTTATAAAATAGAAATGTCAAACA
TCCAAAAACAAATCAACCAAAAAAAGATAAAAAAAGGATTATAAAACATGCCAGAATTACCTGAAGTCCA
AATTATTGTAGATTTTTTAAAAACACAACTAATAGGGAAAAAAATTGTTGCAACTAAGGTATTTTATGAG
CCTACTGTTAAAAATACCAAAGAATTTCAAAAAATTGAACAAACTACCATTTTGGATATTCAAAGAAAAG
GTAAATTTTTATTATTTTTTTTAACTCAAGAATTAGTTTTGATAGGACATTTGAGAATGGAAGGAAAATT
ATTTATCAAACCTTGCGATGAGCCTAAACATAAGTACGAACATTTTTCAATTATTTTAGGAGATAAAAGT
TCTTTAAGATATTATGATTTTAGGAAATTTGGTAGATTTGAAGTCAAGAATCAGAACATTTTTTTAACCC
AAACTACCTTGCATCAACTAGCCTTAGATCCTTTTGAAATCAATCCAGTTTTTTTGTATCAAAAAATATT
AAAGACCAAAAGTGCTTTGAAAAAAGTTTTATTAAATCAAAAAATAATTTCTGGATTGGGTAATATTTAT
GTTAATGAAGTTTTGTTTTTAGTAAAATTGCACCCCGAGACTAAAGCTTGCGAACTGTCTTTGAAACAAG
TGCAAGAAATTGTTACAATTTCCCAAAAAGTGCTTGCCAAAGCCATTAAACTGGGTGGAACTACTGTAAG
TACTTTTGAATCTCAACCAGGAATTATAGGCTATTTTCAAAATAAATTGCAAGTACATGGAAAAGTTAAC
AAACCTTGCATAAACTGTCAAACTAAAATTATTAAAATTAAAGTTGGTGGTAGAGGCACTTATCTTTGTC
CTATTTGTCAAAATCATAATTCCAATAAAGAATTATGATTGATTTATTTTCAACTATAAAATACATCAAT
ATTTTTTAAAAAAGAGGTTTTTTATGTTTAGTCATCTAAATTTATTTCAAATCAAAAATTCAGTTTTTTT
GTCGTTTGAAGACCATCAAAGCCTAAGTTTGCTTTATCAACCACTAATAGGAACTCATGCGCTTGGCATT
TATCATATTTTAGCAACTCTAAAACCTAATATTTTTTACCAACATCAATTTTTATTTGATTTGAGTGCGG
TTGCAAAAAATGATTTTTTAGAAGCACAAGAAAAATTAGAAGCTCTTAATTTACTCCAAACTTTTCGCAA
TCCCAAAACTCAAGAAAGAATTTATTGGATTAATTTGCCATATAGATCTCAAGATTTTTTTAAAGATCCT
CTTTTTAGTAATTTTTTATTAAGCGAAGTGGGTGAAGTTACTTTTTTGAGTTTGCATAATCATTTTAGTA
AAGAAATCCCCACTCAAAAAAATAATTGGGATGCTTTTCAAGATATTAGTAAAAAATTTGATGATTTATT
TCAAGTTCAAAAAATGGATTTACCAATTTCTTTTACTTGTCCCAACAACCAAACAAATCATTCTCCAAGA
CAGTTTTTAAATAAAGCTTTTGATTATGAATTATTTTTGCAAAAACTGCCTCAACGTTTCAAAAAACCAT
CTTTAATTTGCAATCAAACAAGTGATTTTATTCAAAAATTAAGTCTAGTTTATAATTTGGATGAAGCTAC
ACTTTCGGAAATATATCAAAAAACTTTTTCTAATCCTAGTGAAATCGAATTATCTAAATTAAGCCTAGGT
GTTAAAAGATATTATCAGATGCATACCCAAACTCAAAATTTGGTTTTTTCGAAAAGAACACAAGATAATG
AACAAGACATGATTACTTTGCTCAAACGTAAGGATTCTACTCAAAGAATTATTATAAATCATTGTCCTAA
AAATATGCAAGCTACTGCGGCTGATACCGTTTTTAATTTTATGGAAAGAAATAATTTAGAACTTGGATTA
GTCAATGTGCTTTTAACTTATATTTTGGAACGAAAAGGCTTTGTGCCCTCAGTGGTTTATTTGGAAAAAA
TCTTAAAATCTTGGAAGCAAAAAGGGATTTTTGATACTGAAACAGCATATGATTTTTATATGGAACAAGA
AAAAAAACCGCCCCAAACTAAGTTTAGGTCTAATTTTAAAAAACCACAAATTTCTCCTAAATGGTTAGAA
GATTTTAAAAAGAAACAACAGTCATAATTTTTTTTGTTTTATTTATTATTACAAGGAATAAATCCAATTT
GATAACATTTTACAAAAGCAAAAGAGGTGAAAAATTAATTTATGGAATTTTCAGATATCAAAATAAAAAT
CAGTAAAATGATTTCACAGTGCGAAGAAACCAAAAATTTAGATATTTCTGATGATGATCTGCCAGTTATT
TATAATTATTTGCTAACCAAAGATCAAGAAGATGAATATGGGAATCGTCAAGAAATCAAAACCAATCCTT
TAAGAGTTGTTTGGGTCCCTACTGTTAAATCTCAAGCTCTTTATTTTAAGGAATATTGGCAATCAAAAAA
TGAATTGTTTGATAGTAGCATTAATTTTGATGCTCATTTAGTGAAACAATTTGTAGTGGATAATGATTCT
AAGCAACAAGCCTTAAAAGAGATGAAACAAATTATTAAACATTTTGAAAAATCTACAAAAGGTTTTTATT
TGTCAGGTTCTTTTAATGCTGGAAAAACTATTTTTTTGAAAAAATTAGCTTATGAATTAATTCAAAAACA
AATCTCTGTTATTTTTCTTTTTATGCCTGATATAATTAGAAAATTTAGAAATTTTTTGTATAATAACACT
TTAGAAACAAGGTTGCAACAATTAAAAAATGTTAAGTGTTTGATTTTGGATGATCTAGGTTCAGAAAATA
TGACACCTTGGTTTCGTGATGAAATTTTGCTTCCTTTGTTGTATGATAGAGCTGAAAAAAAGTTGCCCCT
TTTTATTAGTAGTAATTTGCCCCCCAATGAATTGCAAAATTATTTATTTCATTTGCATGGAGCTGAAAAT
GCTAATAGTGAAATTAAGGTATACAAAATTATTGAAAAAATTCGTACCCTTACCCGTTTTTATGATTTTT
CCGAAAAACAAGATTCCTAATAAGACAGCTTTAACTTGGTCAAGGATTAAAAATGTTCTTTTTGAGAAAA
ACGTAATAACACAAGTAAATAATTTATTTTGGTGGAGATGATGGGAGTCGAACCCATGTGCAAAATCACT
TTAATTTATATATTCTACATATTTAGTTTATTTTGTGGTTTTGCAATTTATGAAAAAACAAACAAAATCC
ATAAATTACTAGTCTTTTTGATATTTGCTTAAAAGAGCAAAGACAAACTCAAATAGCAAAACTTACCTTA
TTTCCTTCCTTAAATCGTAAGTTAATTTAAGTGCGGGTTCTGCTTATTTATTTAAGCAAAAGCTAATTGT
GAAGAAAAACTGTTTACAAAATTCATTTGATAAACTGGAGTTTGTCCAGTAAAATCTTTTGTATTTGTTG
CAGTTTGTTTTTTATTTCCGGTTATTATAACCTCGATGTTTTTACTTGCATAACCAAGATATGCTATATA
AATTTCGTTGACCTTGGCAAATCCAAAACATCCCCATATTTTTATTTTAGTTTAAAAAACTTTTTAATTA
AAAAGTTTTTTTAGATTTGTTATTTATGTTTTTTTTTGAAGTGGATAATATTTTTAATTAATTTATTTCT
TATACCCACTCAAAAATTATAACCAATTAAAATTTAAAATTTTGTAAAATTGCCAAAGATAAAATGATAT
AAAACTAAACTCAAATCAAAATTACAAAAACAAACAAAATCGTCCATATATAACAAAAAAAGGGATTTGC
ATCTCTTCCTTTGTTCGATTATTAATGAAATTATTCGTTAACTACAACAACATCTACAGCTTGAGCTCCG
CGGTCGCCTTCTTTAACGGTGAATTCCACCTTGTCGTTTTCATTAAGTGTTTTTCTTCCAAAGACTTCAG
TTTGAATAGAACTGTAATGTACGAAAATATCTTTCCCATCAGCTGAAATGATAAATCCGTAGCCTTTGTC
TTTAGAAAACCATCTGCATGTTCCCTGTTCTTTTTTGTCTTGCATTATTAATAATACTCCTTCTTTTAAA
TTATTTCGGTTTCATAACCTATTATTTATTATAACTCATTTATTTTTTAGAGTCAAACATTTTTTCACAC
TTTTTTTATTTTTTCTACTTTTTTGACGTTTTTTGATAAAATTTTCATTTTTTTCGTCAAAAATTTGTAT
TTTTATATTTTTTTTGATATAATAAAATATGTTAAGCCCTTATAGTTTAACGGCAGAACGTAGCAATGGT
AATGCTGAAATACAAGTTCAATTCTTGTTAAGGGCACCAAAAACAAATTTGAGATTATGTGGGTGTCGTA
TAGTGGTTATTATACGTGCTTGCCAAGCATGAGACGGGGGTTCGATTCCCCTCACCCGCTCCATACATTA
TATAATTTAGATGTATTATATTGGTTTATTAAAAAACTTTTCAATTTCGTTTTTTGCCCAATAACACAGT
TTGATTGTTAAATTAATATAATCTATTATAGATATTATAAAAGCAAACTTTAATTAAAGTTTGCTTTTAT
TTATTTTAAGTATAAAAAAAATAATTAAAAAAACAATATACAAAGATATTTTATTATATTTATGTATATA
TAGGTAAGTTATGTAATTTTAAATAACAGTAATAAAATGATATGAAATATTTATAACCATACTATTTTAA
ATGGTTTTAATGTTGCTCAGTTTGACATGAAAGACGGTAGTTATTTATGGAATAATATTATGTGTTTGAA
AAACAACAACACAAAAGCCAAGGTGATAACAAATTAATACTTAAATACAAAGGTCCTAAACATTTCTTAC
AAGAAGACAAAGACTACTACCTTGGACGTGCTCGTTTGGTTAATACAGACTTTAAAGATTCAACTAACTT
CCACCTCCACTTCAACCCTGTCCGCAAAACTTTATCTCTTTACCAAGAAAAACACAATAACGATAAAACC
AAAGAAGCTGAAATGAAAAGAACAATCCTAGTTGGGAATAAAAAAAGGAGTTTTAATGAATAATGTTAAA
ATTAAAAAAACAATTTAACATAATTTTTCTTTGTTTAATAATTTTTTATAGTATTATTATTTATTTTTAA
TAATAATATAATTATGGCGATGGGAAATAAAAATAGTAATAATAATGAAGTTTCCAATGATGAAGAATAT
GCCTTATATGTACAAGCAGAATTTGCAATACAAAACGAATTAACAAACTTCAAATTCAATAATGAAAAAA
AATCAGAACTTTTGTATAAACAAAATTGTATTACAAAAGCAATTAAAAAATATAATGAAAGAAAAAATAA
TCATCAATTATCAATACCTCATGATAATCAATCAGAAATTTCTCAAAATAATTTGCATTCTTTAACAGAA
AATGATGATAATTTATCTGGCGTTCTTCAATATATTGATTTAAAAAAAACAATTCTAATATATATTCGAT
TGATAAACCAGAAAGTTCTAAAAAGAACGATTTTAAAAATAAAGGAGTGGTAATTAATGATTAAATTAAA
AAATCAATTTCAAATAATAAGTATTTTTTTATTTACTTTTATAGGATTATTATTTATTATTAATAATAAT
AGAGTTATGGCGATGAATAATAATTCATCATCGAATATAAACAATGAAATCATCAATAATATAGAAGAAT
TTCAAAACTTAATGTTATTACAAAGAAATTCAGCACAACAAATTATTAATGCTCTTTCTAATCGTGTTTC
AGAACCAGAAATATTAAATCTTTTAAATAGACATAATCAAATACATCAACAAATAGTAAATTATCAACAC
AGATTGTTAAATATTCAACAACAAATGATAAGCAATTTAGATTTAAATGTGTCCAGAATTCAACTCGAAA
GAGAAGGTTTATCATTAGAAAATTCAATGATGATAGCTATTAACAACACTCCGTTGTATGCTTCTGAATC
ACAAATAAATGTATTAAGAAACATTCAAATAAATATTGATCGAAAAAAAGCGCAAATTCAAAACATAATT
CAACAAATAATACAACAGCAAAGAAATAATAATCCGAACAATAGAAGAAGACGTTAAATAATCAAACATA
AATTATTAAAATTTCAAACCCCCTCCCCCAGGGTCTTTTTCTTTTACCCAACAGAAATAGGTAGTATCAC
TGGAAATGATAAATTCAGAAATTTAGAACAATTAGTTCATGATAAAATATTCGGCACAACTTTCACAAGC
AATAAATACACTGAACATGGCAATAAAACTGAACCACTAGCACGCAGTTTCTTTGAAAAAACAACTAAAT
TAAACTTCCCTGATACAATCTTTACGGATGATGAAGTCCAAATGTTTTCTGCATCACTTGATGGATATAA
TTCTAAAACCAACACCCTATTTGGAATGGTTTCTTTTCCCATCAAGAAGTTCCTATTAACTATTGGGCCC
AAGTCCAATGCAACTCTATTGTAGTTAAGCTAATTTTGCTTACTTTTTAGTTTATTTCAATAACACAAAT
TATCATGTAGTTCGCATTTACCAATACAATAGTTTCATTAATAAAATGATTGCGGATTGTAAAAAATATT
TATAATTGCTACACAAAGCAAAACAAGAATTATCACAAACAACTTATTTAAAAAAATTAAGCAAATTAAA
ATACAACTAAGACCTTTAAATTTGAGGTCTTTTTTTATATCCAATTTTCTCGAAAGGAAAAAAATATGAA
ATTATTAATAAAAATATTATCTTGGTTTTTTAAATCTTTGTCATTTTGTATTCTTTTTTGTATTTTGTCA
TCGCATATTTCTTCTTTATTTTTACACTTATTTTGTACATTTTATTTTTCTCATTATATATATAAAATAA
TTTATTTATTTTTTACAGTTGTTTGATTAATGTTGATTTTTAGTATATTAACAATTTAAAAAAATTAAAA
AAAATAAATCTTAATTAAGGCTCTCATCACGAGAGTCTTTTTTTATACCCAAATTTTTAAAAAGGAGCAT
AAAATGAAATTAATTATCTTCGAAGGACTTGACGGTAGCGGAAAAACAAGTCTAATAAAAAGCGTTCAAC
AAGAATTACAAAAACAAGGTAATGAAGTGGTGGCTATTCGCGGATTAGGAAGTTCTACAATCGGAAATTC
TATACGTGAAACGTTTTTAACCCACAATACTTTACATAATTTAACTAGATATTTTTTAAGTTTTGCCAAC
ATGATTCAAAACCAAGAAGAAAGTATCAAACCCCACTTACAAACTAATAAAATAATTTTAGTTAAACGTT
GGTTAGGTTCTAATTTTGCCTATCGTGTATATCCTTCAAAAATTGACAAAAATTATCACATTTTTAACAA
TTTGAGTAAAAAATTCATCAAACCTAATATCACTATTTATCTAAAAATTCATCCTCAATTAGGTTTGGAA
CGCAAAATAAATCAAAAGAATCATCAATTAGATGTGATTGAAACTAGTTCCTTAACTTATTTTCAACAAG
TAGAAAAGGGATATTTTGAATTTTTGAAAAACCAAAACTTAGGAACTAAAATTATCTTAAACAATATGAA
TGATAAAGATGCTAAATTTAATCAACAATACATTATCAAAAAAATAGGAGAAATAAAGAGTGGCAATAAT
AATTAAGAAAAAATGTCAAAACGGCAATTTATATATCCATTATAACAACGGAAAAATCCAAACTATTAAA
AAAGATGGAACTATTCAACGGCGTACCAAAAAAATTAAATTTAAAACCCTAAAAAGACTCTAATTAAGAG
TCTTTTTTTTATTTAGAAAGGATTTTGCTTACATGAACCAATTAACTAATTTACATTTTAAAAATATCAA
TATTTTGAATCAACAATCTTTGTGTGTTGACATCACGAAACAAATAATCCAACCATCTTTATTCAACAAA
CCATTTAACGAATATATGATAAAAACCCACAAACTCCTAAACGAATATCTTAATAATAAACAACATAACT
CTCAAAGCCAAAAAGTAATCCGTGGTAAAATCAATGAATACCTCATTTTATTATATTTTCAAAACAAAGG
AATCATCAATTTATACCCACAGGCTTATTTATTCTTCATCCCAGACATTAAATTTGATTTAGTTTTATTC
ACAGAAACTAAAGGAATAATGGCGTTTAATTTCAAAACCTTTCTCCGAGACCGCTATAAACAAGCCATGG
TAGAAGGATAACAATTAAAAAAATTAACCACACGTTTTTAGTTTTATTTATTAACTAATAACGAAACAGA
AACTCAAAGACTAAACAATAAAATCAATCAAGGAAAAGTACAAGGCATTAAACAAGTAATTAACTTATTT
TCCAATTCAGCCAATAATTTCTTACAAAACTTAATTACCGCCAAATTCATCCCTTTTTCTAATATCAATA
TAATTAAAAAATAAAAAAAGGAGTTAATATTAAAATGTTAACCAACGAACAAAAAGCGTTAAAACAATTA
ATAAATTATATCGAACAAGGCCAATGGGAAAAGTTAAACCTTTACTGCCAAATAATCAACCCCAAAAATC
TACTTAACCCCAAAAATACAAAAATATTTACAGCTTTAAAATATTTATTTTTAGAAAAACAAACATCTCA
TCCATAGGGCAAACTCACTACAAAACCCATCATTATCAAAGAGTTATTAACATATTTACAAACTCATTTC
CCTCAAGATAACTTTACTTTAGATTCTTTAAATTATTTAAATGATGATTTTAATAACCAAAATAACACTC
ATTTTTTTAGACAATCTAAAACATACCTATACCCAAGAAAAACTATTTCAATAATTAATAAAAATCATTA
GTCCCGCATACGAAAACCAAGACCCTTACCACAAAAATTTATATTACCAAGAAATATTTGATAAATTAAG
AAATTTTATCTCTTCAATTCCTCACAAAAATGATAAAATACACTTTACTTTAAACCAAATGGCCTCTTTA
CAACCTGAATTTTTTGATACCAATCAACAATCAAAACAAAAAATCCAAGACGAATATTATCGCTTATCAG
AAACTTTTAAAGTACTCAACCAATCCACAAAAGGATTTAAAAAAGGCCAAATCATCACTATTGAGGGGTA
TACTGGATTAGGTAAAACAACTTTTGTCTACAATTTTCTTTTAGATATAGCAAAAACCAAACACAAAGAA
ATATCTTATTATCCTCATATTTTAGTATTTTCTTATTAAATGACCTTAGAAGAAAATTTAAATCGTTTAT
TAGCCCCACCAAACTCAAATTCCTCTAGATGTTATTTTAGATAAAAATTTGGAAGACTTAAGCATCACAC
CTCTCAAATACACAGAAAGGATGAAAATAGCAAAACAATTTTTTGCCAACATAAATTTATCATTTAGTTA
TGATAAAAGCAAAAATATTGATTATGTAATTGATTTAGTTTATTGTTTTTATTAATTGACCATCTTCAAA
TAACCAAAACCACAAACCACTTAGAAAATGACCGTCTAGCAATTGACGAAATCATGACTAAATTAAAAAA
ATTAGCCATTGAATTAAACATTGTTATTATCATTTTATATCAATTTTCAAAAGATACATACAGCAATTAT
CAAGGTAAATCACCAGAAATAACAGCTTTAAAAGGAAGTGGCGTAATTGAAACTAACTCAGATATCGTCT
TAATGATGTCTGAATTCAAACCCAAACTATCCAAAGACAAAGAAAAACCCATAAATATATAATTCAACTT
TAGAAGAACTATATTCATACTATAATGACAATGAAAATCAAAAAATAATCCGAAGTATGTATCAAAAAAA
ATAGAAGTGGTAACAAAAAAACTTTAATTTATCACTTTGAAATGACCACTCAAACCTTCCAAGAAATCGG
TTATGTTTTATCTTATAAAATAGAAACTTATTATTAATCAAAAAAACTAGGAGTTAAAATAAATGAATTT
TCAAGAAAAAATAAAAAATATTCAAATCAACTTCCCTATGTCAGTTTTATTAAAAAAATTAAATATAATA
CCACCAAAATTCAATCCCAAATATCGTTTTCCTTGGTCCCATTCATGGACAAAACCCAAACTTGTTGTCA
TTTAAATTCAGATAATAAAATTCATTGTTGGAAATGTTGTAAAGATTACGATATTATTTTATGTTTATAT
AGAAATAAGAAGAATTAAAACCTTCAATAACGCTCTTGAATATTGTAGGCGATTAAAGAACCATTAAAAA
AAAATACCAACTTTTAAGTTGGTTTCCTTATTGTTTCTAAATACTAAAAAATATTTTTCTTATTAAATAA
TAAAAAAAGGAGAATTAAAATGGCGAGAAATTACAGGCGTTCTTATTTCAGTAAAAAATCTTTTAGAAGA
AATAAATTAACTTTAGGCAGTTTTTTTACATATTGGATTTTACCTACATTAGGCATTGTTATTCCTTTGA
TTGTTTATTTTGCTTCAAAAGGTTATTTATCAATAGCTAAATAATAAAAAGGAGGATAAAAAAATGACTT
TAAGACAAATATTAATTTTAATTGCTCTTGGTTGTATTTTTATATTTGCAGCTTATAAACTTGGTTTTAT
TGTTCCTGATGCAACTAAAATTACATGGATTAAATAATGAGTGTTTTTTTAAAAAACACTCATTAAGGGA
TAATATATTAATAAATTAAGTTAAAATTAAGGATTTTTTTAAAATGGATAAACAACAAAAAAAAGAATTT
TACGAACATTGTCAATGTTGCGGAAGTGATTTGGGAATGAATATAAATGATATTGATTTGAATTTATTTG
GTGTAATAATGGCTTTAATGATTTTAATTAGTTTTGGATTTTTTTTATTATTTGGTTTTTTTAGTTTATT
TTCTTTTTTTCAAATTAATCATGAAATTTTTACAACTCTCATTTATATTTTTGTTATTGGTATTCTTTCA
TTTTGTTTAATAGCTCATTTTATGCCTAAATTGCTTTTTGAAAAATTAGATTATGAAAAGTTTGAAAAAG
AATAAAGGAAAATTAGATGAAAAAATATAATCTATTTGATAATTTTATTTGTTTATTGATTGGTTCAATT
ATGGGTATATTTTTATATATTAATTTTTTTACCAAAAAATAATAAAGAATTAGAAACAATTCAAAAAGAT
AATAAAATAGTTGAAATAATAAAGAAATTAAAAAAGTAATAATTTTATAGAAAGGAATAATTGATGGATA
TACAACAAACAATTATTAATATTGTTGAATCTAAAGTATTTATTTCTTTTACTTCTTTTATTTTTGGTAT
TTTTATTTATTGGTTTTATTTATATATCAAAGAATTAAAAAGTAAATATGATTTTAGTGATGAATTACGA
GATATAGTAAACCATTATCTTAAAAAAGGTAAAATTAGTATTAGTGAATATGGCGCCTTAATTAGATTAA
TGGCACATATGGGGAATTACTTAGGTATATATAGAAAACATGTTGAAACAATGATTAAAGAATTTGGAGA
ACATGGAGGCCTTAATTTTTCTGAGGGTATTTTTGATGAAAAAGATAATAATCAAGAAAATAAAGAAAAT
AATAATATAGATGAAATTTTAAAAGAGAATTTAAAATTAAAAAAACAATTAAATAATATAAAAAATCCTT
TAATTGCGGAATCTATTGATGATACTGGAAATGATTTTTAGTTTTAATTTTTTAAAATATTTAATTTCTT
TTGATTTTAAAGATTTTTTTTATTTATTATATTTTTTATTTTATAATATTTTCCTTACTAAATCATCTTT
TTTATTTGGTTTTAATGTTGGTTGGAATATTAATTTTATTAATATTTATAATATTATAAAAACTATATTT
ATTTTTATATGGGAACATTTAACAACTTTAATTTATCCTTTAAAATTATTTAGTTCATTGTTTGATTTTT
TAATGAAAATATTAAAAATTTTTATTGATGTTTTTGGTAGTATTATAGGTTATATTAAAAGTTCTATAAC
AAGTCTTACCGGTCAAAAATTAATGGACCCCAGTGAAAGTACGTGGGAAAAATTAAAAGAAATAGCAAAG
ATGATTTTTACCGTTACTGTTGGTGGCTCTGTTATTTATTTTTTTAAAGAAGTTAATAGTTTTCTTTTAA
ACTCTTTCATTAAAATAGGTGATTTGTTGTTTAAAATTGTTTTAAGAATATTAGACATTATTTCAATTGT
TTTAAAATTCTTTTTATTTTTGTTTAAAAAGGTTATAATAATATTGAGTTTCGTTTTATCATTTTTTATT
AATTTCCTATATTTATGGGTATTTGAAAATGCTAAAAAAATGCTTTAATTATTTTTTGATAATAGAAAAG
AGGTTTAAAAATGTCAATTTTTAGAATAGGTAATAAACATTATAAAATAATTCCTTTTTTAATTACTACT
GGAACATTAATTTTTTTTGTGTTTTGGATAGGTGGGATTTCTTATAAATATCATTTAGAAACCGAAGAAA
GACGTAAATTACAAGAAGTAGATATTAAAGCAAAAGCAAGAGAGTTAAATAACGATATATATAATGAAAA
TAAAAAACTTAAAAAAGAAAACGAATATATGAAAGATACTCCTTATGAGTTTGTAAGAGATAACGGAGAA
AAAGAATATTATAATTTATTTACTAATAAATTAGTTAAAAAAATTGATAAAGATGATACAATTTGGGAAT
ATGATAAAAATAATGGTCTTTTGTTGAAAAAAACTGATAAATATAACAATATTGAAGAGTATGGTTCACA
TGGTAAATTAATCAAAAAAACTTTATCAGATGGCGTTTGGATGGAATATAATCCAATTAATTCAAAATTA
ATGAAACGTAAAAATATTGATGGTTCTATTGAAGAATTTGATCATAATTCAGAAAGATTTAAAGAAATAG
ATAAAAATGGTAAAGTTAAATATTTCAAAACTAAAATTTATCAAACAGTTTTAGATTTTAAAAAATTAAA
TTCTAATGCCAGACAATTAAAAGATATAGGATTTACTCTTCAACAATTAAAAGATGCAGGATATACTGCG
AAAGAATTAACAGATGCTGGATTTAGTTTGCAAGAATTAAAAGCTACAGGATTTAGTTTGCAAGAATTAA
AATCTTTTGATATTTTTGATTTAAAAGATACAGGATATACTGCGAAAGAATTAAAAGCTACAGGATTTAG
TTTGCAAGAATTAAAAGTTGTTGGATATACAATAGAAGAATTAAAAAATGCAGGATTTTTTTCAAAAATT
TATTACAAATCTGATGGTAAAACAATTAATTTTATTATTGAAAACGACCCTCAAACAGGTAATAAAATTA
AACAAATTTATTACAACTTTGATGGTAAAAAAATTAATTTTATTAAAGAATACGATCCAACAGGTAAATT
AATTAAAGAAATTTTTTATAGTAGACCTGATTTCAAAACAATTAAATTTATTGATGATTACGACCCCCAC
ACAGGTATAAAAATTAAACAAACTGAATACAATTCTGATGGAACCGTTAAAGAAACAAAAACTTATTAAT
GATGAATAAAAAAAGAAATTAAGTAAAAGCCCCCGCATTTAAAGACGAGCAGAGCGAACTAGGCGTCCAG
CCGAAGTATACTTAGATTAACTATTACCCCCCTCCTATAAAGTCCCCTCTGGGGATTTAGGGGTTTTTAT
ATTATAAAGGAGAACAAGATGTTATTGAATTTATCAAAAGAACAAAAAGATATTATTAATTCAGATGCTT
CTTGCATGTATATACATGGTGGAGCTGGTTCTGGCAAAACTACCATTTTAATTGAAAAATTAAGACAAAA
AGAAAAAGAAAAACCTTTAATTTTGGTAGCTACTAATGCTACTAAAAATATTATTTATGATAAATTATTT
TCATCATTAAAAGAAGATTATCCTTCTTATAATGATGATGAATTAGAAAAATATTTAAAAGATAATTATG
AAATTAGAACATTTCATAGTTTTGCTTATTCTTGTTATTTAAAATATAATATTTTTAATGAAACAGCAAA
ACAACGAAAATTTATTGATGATGAAACTAAATTAAATATTTTAAAACTGATTTTAAAAGAAAATCAAGAT
TTAAAATTGTATTTTAAAGAACAAAGAAAATATTCATTTAGAAAGCTTTTACAGGAATTAAATAATTTAA
TACGTTTAACTTTTCAAAAAGAAAACTGTTATTCATCTATTAAAATTGATGATAAAGTTTTAAAAAAATC
TTTTGAATTGTTGTTAAATTTGTATTATGAAAAATTAAATTATTATAATTTAATAACTTTTGATGGTTTA
TTAATTGAAACTAGTGATTTTATTGAATTTGTTGAAAGAAATAATGGTTTAATTTATAATCGTCCTGTTT
TTATTGATGAATTTCAAGATTTAAATTATTTTTATTATTTTATTATAAAAGAACTTTTATTTAATAAACC
AAATTCTTTATATTGTTTTGGTGATTATACTCAAAATATTTATAGTTCTTTTGGTTCTAGTGAACGTATT
TTGGAACTTTTTGTAAAAGATTTTATGCCTCAAAAACATTTTTTAAATGTTAATTATCGTTCTAAAGGCA
TTAATATTGTTAAAGCAGCTAATGAATTAATTGATAATAAGGAATATTTACAATTATCTTTTAGTGAAAA
AAAATATAGAGATTTTATAAATTTTTCTTTTTTTGATAATTTTTATCAACAAGTTAATTATTTGTGCGAA
AAAATTAAAAATTCTTTAATTTATTCTATAACTGTTCTTTGTCGTAGTAATGGTGAATTACAAAAACTTA
AAGATGAGTTTGAAAAAAACCAAATTCCTTTTACTATATCTGATAATAATAGTAAAGAAAATGAAATTGT
TTTGTCAACGATACATGGATATAAAGGATATGAAAATGAATGTGTTTATTTAATTGGTTGGCAAAATCGA
AATGAATCACAAGATAAAGTTTTAGAAAAAAAATTAATTTATACTGCAATAACTCGCGCTAAACATGATA
TTGAAATTTTAACTTTAAATGATTCTTCTATTTTTATAGATTATTTTTATTCTTTAATAAAAAAAGAATT
AATTTCTGATAATTTTACAAAAGGATTAAATGATAAAATTTTTGATTTAGATTATTTAAAAATTTGTTTA
CCTAATTCAAAAGATATAGAAATTTATGATGAATTATCTACTACTATTAAAATTTATAATGAAAAAGTTA
ACCAATTAGAAAAACAACATAAATTTAATCAAATTACTGAATCTTATTATAAGAAATGTTATTTAAAATT
ATGTGTTTTATTTAAGGAAATTTCTAAAAATATTTATAAAGTACAAAAAAAAGATAATGGCTATGAGACT
CGTTTAAAAGGGTTTAATTATTCTATGTTTGAACCTTTGGAACGAATTAAATGTTATAAAAAACATTTAA
AAGAAAAAAAAGAAGAAAGGTATTTGTCATTAAGTGATGATGATTTGAAATTGGATTATTCTTTAAAAAA
ACAATTAAAAGAAATTAAATTGCAAGAAATTAAACCAAAATCAAAAATTTTAAGGCATTATCGAGATTCT
TCACAAAATGCTAAGGATAAACTTTTATATAATTTTAAAGATTCTAAAAAAATATCTTTTATTACTTTGA
CAGCTCCTTATGATGATTTACAAGGCAAAAATATAAAATATACTCATGAACCTGATATTATGGGTCAGGT
AAGGAAACGTTTTATTCGTTTAGTGAGAAAAAAATATTTATCAAATTTATTTCAACAATGCTCTCAAAAA
GATTTGGTTTATTCCAAAATGCAAGATTTTCGTTATTTTTGGTCTTTGGAAACTACTAAATTAGGAGTTA
TTCATTATCATATTATTTTTAATATTGATGTTTTAAATTCTTTTGGTGTATATTCTCGTTATTTGTGTAC
TGATAAAGATTATGCTTTGGGTTTGAAACCCCGACCTATTAAAGGAAATAAGAGTATTTTTTATGATGAT
TATTTAATGCATAAAATAGATGAAAAAGGTAATATTAAAATACCTCAAAATTATTATGAGAAAAAGAATG
TTAAAGTGTCAAAAATTACTTTGCTTTGGGCTAATGCTTATGCATCTGTTATGAATAAAAATAATATAAA
ACATTATAAACATTTAAATCCAATTAGTCAAAACGTTCAAATTTTTAGACCATCAAAAACAAATCTTTTA
TTTGAAAAAATTGAAATTAGTAAATGTAAAGTTTTTTATAAAGGCACTTTTGATAAAAAAGATTATGTTA
ATAAAGTTGTTTCATATGTTAGTAAATATGTCTCTAAAAATGATAAACAAATTGAATCAAATTCTAATAA
AGGAATTGATTTTTATAGTCGTCATTTGTTTGGATTTTCTCGTACATGTTTTTCTTGTCCTCAAGAATCT
TTTTTAGCATTATTCCCTTATGATATAATTAAAGAAATAGAATTAAGTTCATTTCCAATTGTTAATTTTA
ATTTTTCTAATATATTTGAATGGAATATTAAAAAAATAATTAATGGAAGAAATATTAAAATTCCACATAA
TTTAACTTTATTGTTTAAATCTTATATGACTCCAAACCAAGTTCAAAATTCTAATTATTTTAGTTTAAAT
TTATCTAGTATTCAACCAAAAAATTATTTTCTTAATAAGAATTTTAAAAAATATTTTAAATTACAAAAAC
TTAAATTAAAACTTAAAAAAGATTATGAAAAAAAAGATATTAAAATATTAAATAAAGTTGAATGTCAATA
TTGGTATAGATATCTTGAAAATAATTATATTCAAAGTTTTCAACTTTCTCCTTAATTTAATTTAATTAGT
TTAAATTAAATTTTTTTAATTAATTTTGCTGTCTAATTATTGGACGGCTTTTGTTGTTGGAAAAAAATAA
ATAAAATTATTTATAAATTACAAAAACTTAAAAAAACTTTAAATTATTGAAATTATTAATGCTATAATGT
AAGTAATAAGAAAAAGATTTTTTTTAAAAGAAACAATATTTTGAAAAAACTCAGTAATCGCCTACAAAAA
TCCCTTGAAAAAATCAATAACTTTATGAAAACTCAAGAATTTAAAAACTTAATCCAACAACAAACTTCAA
CCCCTAATATTTTTTGCGAACCTTTTAAATATCAATTCCACCACAATAAAATCAACAACCCAATTGATGA
AAAAGAAATTAACGCTACAAAAACACAATTATTTAAAGAAATATCGCCTTTATTCAACCAAATTAGAGAT
TATTATCATTATTTATTAACCACTAACCGAAATAATGAATCTCACCTAGGATTAGAATATTTAACCCAAA
AAAGAAAATTAACTATAGAAACTATTAAAGAATTTAAACTAGGTTATGCCCCATTATCTGATAAATCTTT
ATCCTTTCGTCTATTAAATTATTGTAAAAAGAAAAATATCGATACAACAAAATTAATTGAATATGGTTTT
ATTAAAGATAAAACCAATCAACAAAATAAAAAATATTATCACGATACTTTTCATGGTTCCATCATTATCC
CCCATTGAAAATGGATATAATAAAACATTTCATTTTTATCAAAATAACTTTCGCGAAGTTTCTTATTTCC
AACCTAAATATAAATCCCTCAATAATTTTATTCAAACACCTACTTTTCATTTCAGTTATCGTTTTTTTGA
AGCGTTACCTTATATTAAACAAATGAAAACCATTATTATTCATGAAGGTTTTTTCGATGTCATTAGTTGT
TGGCAAAACAATATTAAAAACGTTGTCGGTCTCATTTGTGTCACTCAACTACTTTCTAAATCACAAATAG
AAATTCTAAAAAAAGAAAATATCAAAGTAATTATTGCCTTAGATAATGATGAAACAGGTTAAAAACGAAG
TGAAGCCTTAGGAGAACAACTTAAAGAAGCAAATATTATTTACGAAATTAGACGCATTTTACCACCTTAT
GATAAAACTTGTAAAGATGTTGATGATTTGCGCCAATTCGGAAAAGAATCATATCAAAAATGTTTTTTAG
ACCCATATATTACTTATGAAGAGACCAAAAATAAAATCATAGTCGATTTTGCCATTTATTTTTTTGGAAA
AGATAAAGTTGAAGTAATTAAATAAATATTTATTATAAAATATCAATTAAAAACTATAAACTCAAAATTT
TGCCCCTACAAAACCTTTAAAAACAAAATTAGTAATATGAATCACGAACATTTAATTACTAAGCAAAAAA
TTTTTAAATATTTTAAATTAATTTAATAAAAGTTTTAAACAATAAAACAAAAAAAATAATAAATAAGACT
CTCGTAATGAGAGTCTTTTTTTTATTATTCAAAATGAAAATAAAAGGAGAAAAATATGAAAAAAGAAACA
AATCAAGGAATCATTAAGGGTGGTTGGGAAACAAAATCAACCCCTAATGATTTAGAACAAATCAAAAATT
TTTTACAAACATCAAAAGTAAGAATTATTAAATATTACAATTGTTTCTCATTCTAAAAAGAAAAATTACT
ACCAACAAGTAAACTGCCGCCCAAAAAAACCAAACTCTATTTGTAGACCCTCAAATCTTAGATGAAATAA
AAAAAATATAGAATAGAAATAATCAAAAATCATCATTCCGAAGAGAAACATAATAATATAACTCTAAACA
ACCACATAAAACCCAAAATAATACCCTTAAAACACATTTCCCTATCTTCCAAATTAATTTATCTTAACGA
ACAAAAACACTACATTAAAGAATTAATAAGTAAGATAATCATAGACAAACTAGACACTTTAAAATTATAT
AAATTAGATGCTAAAAAAGTAGATAAATATAACAATCCTATCAAAACAAACTATAAAAAAGGTTTAAATG
TTATTTATTATCAATTGGAAGATTTAAAACACATCAAATTATTTTTAACCAAAAATAAACAAGGCTATCG
GGTTAAAAAAATGCGTCCTGATTATAAAAGATATTTAACAAAAGAAAAATCATAAAACAAATAAATTATT
TAAATCATCATTTTATCATCATACACTCATCATTTTATCATCATTTGACCCCTTTAATTTCTTTGACAAA
ACCAAACATTTTTAAGGAGTGATATTTTATATATTATATCGATAATGATAATGATACTCGATATTTGATA
TTATCGTTGTATCTTTTATCTATCATTATTATTTTTTTGATATATAAATAACTCCCTAATTTTCCTTTCC
ATTATTAAAAAAGAATTGTTTAAAATTATCCAAACACAATCCCTAACGCGTTGAAGCGCTAATAACAATC
ATAAGTACACATAAATAAAAAGAAGAAGAAAACTAAAAATCCCCCAGTTGAGCTCGACCCCCTTTTTTAA
ATAAATATAATCATTCAGAGTTATACATGGTTATGTATGTGATATAAAAAAAAAGGAAACAATATTTAAA
TTATGAAAAAATAGCTAAAATAATAGAAAAAGAGAAACAAAAAAATAAATTATTACAAACTCTAATGAAA
AAAACCAAAAAACTGATAAAAAAACTGTTTTTGAATTAGTTAAACAATTTAATCAAAAACTAAATTTAAC
AACCATTTTAAAAACTATCAAAACCAAAAGAAGCACTTATTATTGGTTGAAAGTCGAAAATAAAATAAAA
GCCAAAAAAGAAAAATACTTATTACAACAAAATCGCATTAAAGCTTTATGTTTACAAGAAAAATATTTTT
GCGGTCATCGTAAAATCACTGATTTATACCAAAAAACTTTTAACGAAAACATTACCAAGAAAAAAGTTTA
TACTATTATGAAAGAAAACGGTATTTTTTGTCGTTTAAGAATTAAAAAAATAAATATTATTATAAAAATA
ATTTAAAAACTAAATTAAAAGTAGTAGATAATTTAATTAATCAAGATTTTATATTAACTAAACCCATGAA
AAAACTATTTACCGACATCACTTATTTTAAACCCCCCAAGGATTTTTATATTTTTCTTGTATTATTGATT
CTTTCAATAACCAAATTATCGCTTCCCACACTTCCAAACATCAAAATAAAGAATTAGTTTTAAACACCAT
CCAAAAATTATCTCTATTAAAAGAACCTTGTATCATTCATTCCGACCAAGGAACAGTTTATCAACCACAA
AAAGTCCAACAAACACTAACTAAAAAAGTTTTTTTAATTAGCATGTCGAGAAAAGCTAATTCACGTGATA
ACGACGTAATTGAAAAATTTTTAGGCAAAATAAAAAATATCTTACAACATCAACATCATTTTTTATTTCA
AAAATCTCCTGACAAAATAAAAAAATTAATCAATTATTTCCCCAAAGAAAAAAAGGTTCTCTTTTTGCAC
ATTTTTTGACCAAAATAACATAATTACGTAAAAAAATAATTATGTTTTCATTTTCTTAACGGAATTTTAA
CTTTTTTTACCTAACTATATAGTGTAAAGGTCAAAATATTTAAAAAAAATATCTTTTCAAACTAATGAAT
TATTAAAAGGTTTAGAAACTTTTTGAAATTTTAAAAAAATATTTCCTTAGTTTGAAAAGATATTAAATTA
TCTACTTAATTTTTAGTTTTAAAGAACAATTTTAAAGACAAAAATTGTCTAAAAAACGAAACAGCGCACT
CTAATATTGGTGAATTTAAAAAATTATTGTTTCCCCTAGCATAAACGATACACAAAAATATATTCATGAA
TATCCTTAAGGCAACAAAAAACATGAAATGTTTATCTCCAAACAAAACAAACCCCCCCTTTTTATAAAAG
GGGGTTTTTAATATAATATTATAATATAATAATTTTAATTAAAATAAAAAAATTAATGGTGCGGATAGTG
AGATTTGAACTCACACAAGATATCTCTTACATGCCCCTCAAGCATGCACGTCTACCATTCCGTCATATCC
GCTTAAAAACGATCTAAAAGATCATTTTTGTTATTCTAATGAAACAATGTAAGGAATGTTGTTATTTTGG
CTTTCTAAGGTTTCTAATTCAATGTGATCGTAATTATTTTCTAAGAAATTTTCTAGCTTTTCTAATTCTT
TTTCATCAGTGCATGAAGGATTATAAAAAACAGTTAAAAAGGTTTGATGAGGTTTAATCATTTTTTGGAG
TAATGTTTTTAATGCTTGATATTTATCTTTATTAATAGCTATTATTTTTTCTTCCCAAACGGATAAATAT
TCTTTTTCTAAAAGAGTTTGATTGCATACATTTTTGGTATCTTTTTTATCAGCATAGATAATTTTGCCTG
TTTGGATGTTTTTGATAGTTTCTTCCATGATAGTTTTGTTTTGTACTAAATCCAACGATTTATCAAAAGC
TAAAAGAGCACTGTATCCTTGAGCGATGTTTTTAGTTTGTAAAATGACAATTTCTTGATTGTTTTTTTTA
AATTGCTTTAGCTGAGTTGTAAGTTTTTCTAAAAGAGATGTGTCATTAGGTAGAATAATAATGTTTTGGG
CAGTGTTTTTTTGGAGAAGTTTTGCAAAATTGGTAGGTTTAAAAGTTGATTGTTTTATAATGTGATTCAC
TTTAAGGTCAGCAAAGACTTTTTGGCTTTTGGTATCATTTACAAATGCAATAAAAAAATATTTTTGATCT
TTATTTGTTTTAGGTAAGTTTGAAGGTTGTTTATGGTCTGGGTTAGGTTCTTTTTCTGGAGTAAATTTGT
CGTGTTTTTTATCTAAAATTGATTGGCATTGTTCTTTCATGTTTTCAATTTTTCTTACCTTTAATGTGCC
GTAAGTTAAGAGTTTTTCTAAAACTTTTTCTGGTTTGTTTGTATGGATATGTATTTTTAGAATTTCTTGA
TCTTTAACCAAAACCAAAGAATCTCCTATTTGCAATAAAACTTTTTTAATTTGTTTCATATCAAGGTTTT
TTTCTTGGGATTCTTTGATTTGAAAAATATATTCAGTGCAATAAGTATATTTGATATTAACTTGTCCCAA
TGTTTGTATTTTATCAGGTGCGGTATGTGTTTGTTTATTTTGGTTTACTTGAAGTAGTTTTTTTTCTCGT
AAAAATAATAACATTCCTTTAAGAATTTCAACAAAGCCAGCTCCTCCACTATCAACTACTCCTGCTTGTT
TTAAGACTTCTAATAATTCAGTTGTTTGTGAAAGTGCTTTTTGGGCGTTTTGTAAGAAATTAGATAAAAC
ATCTTCAATAGTGTTAAATTGGGATTTAGCTTTGAGAGTTTGTTTAACGGCTTCACGAAAAACAGTTAAA
ATAGTGCCTTCTTGAGGTTCTATAATGGCTTGGTAAGCTTTTTTGTAACCTCCTTCAAGTGAATGGATAA
AATCATTAATATTGATAGTTTCTTTATTAATTGTTTGGTAAGTTTGTGCCATCCCTGCAAAAAATTGGGA
TAAAATAACTCCTGAATTGCCTTTGGCACCCATTAATAATGCTTTTGATAAAATTTGGGAAACTTCTACT
ATGGAACGAACTTCTAAATTGCTAATTTCTTTAACGCCTGACATCATAGTAATTTTCATATTAGTTCCTG
TATCTCTATCTGGTACGGGAAAAACATTTAAATTATCAATGGTTTGGTAGTTATTTTGTAAATTGATAGC
TCCATTAGTAATCATGTTTTTAAATAATTGTCCGTCAATAAATTTAATAACTTGATCTTTGTTCATCTTG
GTTGCCTTTCTTCGATTTTTTTTAATATAATCAGATAATAAGAAATAGAATATTTTTTTCGTAATTTGGT
ATGATTAGGAAAGATTTTTTATTTAAGGTAAAAAAAAACCTATTCTAATTATAACATATTTTAATTTTAC
TCTTATAAAACAAAGAAGTTAAGGGAGCAATAAAAGAGCTTTTTTTATGGATCATAAGTAAAATTATGAG
ATTATTGGATAGCAATAATTTATTTTATTGTTGTTATTCATTATCATATTATTTTTAATATTGCGCTGTT
CCGTTTTTTTTAGACAAATTTTAAGTCTTAAAGAACAATTTTAAAGACAAAATTTGTCTAAAAAAACGGA
ACATCGCACTAATTATTGGACGGCTTTTGTTGTTGGAAAAAAATAAATAAAATTATTTATAAATTACAAA
AACTTAAAAAACTTTAAATTATTGAAATTATTAATGCTATAATATAAGTAATAAGAAAAAGATTTTTTTA
AAAAAAACAATATTTTGAAAAAACTCAGTAATCGCCTACAAAAATCCTTTGACACCACGCAAGAATGAGG
TGGATCCATCATTTTCATCGATGAATGTGAAGAAATCTTTTGTGATTTAACAGGATTATCATAAGATGAT
AAAGGCAAAAGAGAGAAGTTATGACGACTTTTAAAAAAGAATTAACAAGCGAAAAAATGACCTAATTAAA
CCTATTTTCATCATTGTTACAACATCTAAACTATATAGACCTTATTGACCCTGCTATTTTATCTTGTTTC
GCTTTCAAAATTGAAGTTTAAGAATTAAAAGAAGATTGTTTATTAGTTTTAGGTTTTATGCTACAATACA
ATAAAATAATAAATATATATAATTTATTATAACAAAAGAAATATTAATAAAAATTAATTATATTTTGACT
TATTTTGCGGTATAATGATTTTACATAGTGTTTATACTATTACAATTATAAAAAAAAATAAGAGATAATT
GTATAATTAAAATTAAATAATAGCATTTTTTTAAAGTTGGAATCATTTAAGAATCTCCATATTAGAAAAG
AGTTTTTTTGCAAAGTGAATAATTTAAAACAATCCAAACATTTTTTATTGGCTAAGGTGTGCTTGTGGTT
ATTTTCATTATTGATTTTTATTGCATTATTAGAAAATATAATCCCAGTTTGGGCAAATAATCCATTAAAA
GAAATTTTAGTTACTAAAAAAGTTATAGAAAAAAGAAAATATTTAGAAGAAAGTAACCCAGATAATAAAT
TAGTTGATTGTCAAAATGCTGACATTTATGATTCAATTTATGATGCCAACAATCTCAATATCACAAAGAC
ATTATAAATTAGAAAGCACAGAAAATAATAAATTAGTTGATTGGCAACAACGTTATACTTGGGTTAAAAG
TAGCAATTATAGAACCAATATTGCCTCTTACAAATGTTTTAGCGGATAAAAATTACTCCGAAAATTAAAG
TTTATTTGCCTCAAACAAACAATAAAGTAGCTGATTTGAATGATTTAAAATCTCAAACTCATATAAAAAC
ATTTACCTATATATTATTTATTTTATTGCTTGCTATTTTTATTATTACAATTTATTTTTATATAACAAAA
ATAATTAATTGAAATACTAAATTAGTTCTTAATTGTTTCATATATAAAGAAAAACCAATTTAAAAGTTGG
TTTTTTTAATATTAATTGTGATTAATATTTGGTTTTAGAACAAATCATATTAAAGTTTTTATTTTTTTGG
TAGTTGTTCTAATCGTAATTTATTTTTCAATTTGTGATGTAAATATATGATAAAAATAGCTAAAAAAATT
AAAAAACTTAAGATAAATAGCCAATAATCTTTTTGACTGGGAAAAGCAATAATGTCATTCCAATAAGCAT
TGATGGTTTTTTGGGTGGTTTGGTCGTATTTATAAACTTCATCGTTATTTTGGATTTGTATTTTGGGACT
TCCCTGAAAATTTTCTAATTCTTCATAAGGAGAATTATATTTAGTAAAAGCTAAATTGTTTTTGTAATTT
TCTTTTTGTCTTAAAAAATTGATGAACTTATAAGCTAGTTCTTTTTTACTTACTTTAGGCATTACCAAAG
CATCAACCCAAACATTTGTTCCTTCTGTAGTAGAAAAATAATCCAGATTATTATTTTGTTCTTTTAAAAA
ATTAGCATCCCCTGAATAAGCAATAACTATATCATAATATTCGTTATTTTTATTTTTCATGCGGTCCATT
AATTGATCGTTGATAAAAGCTAAGTTAGGTTTTTGTTCTTTGAGTTCCAAGAGCCATTTTTTGGCTTTAT
CTAATTCATTTTTGGAAGGGTTTGCAATTTTTCCTTCAGTAGCTTTTAGACCTACCATTAAACCGTCGCG
AGCGTTATTGCATAAAGCTACTTTTAAATTGGTTTCTTTTAAATATTTAAACCCTTTATCTTTGAGTTCA
TTAATTTCTGATTCATTCATTTTGTTTTTATTATAAAGAATAACCACTTTACCCCAAAAATAAGGAACGG
CATAATCCTTAAAATTAAATTCAGAAGGGAGTTTTTTTGCAAGCTTTTCGTTTAATTTATAATAATGTTT
GTTATCTTTCATTAATTTGTCATTCTCTATTGTTTCTAACATTTCACTTTGTTTTAATTGATCAATTGCA
TATTCACTTAAAATAGCTAGATCATATTGATTTTTACTTTTAATTTTGGTAACTGCAAGTTCGTTAGAAG
AAAAAAGAACTTGTTTAACTTTGATGTGAGTTTCTTTTTCAAACTTTTCAATAATGCTAGGTTCTAAGTA
TTCTCCCCAATTAAATAATGTTAATGTTTGTTCTTCTTGGTGTTGGGGAAGTAATTTATTTTTGGTTCTA
AGATTAAGAATAATAAGAATAACAAAAGTTGTTGTGAAAATTAAAAGTAATATTTTTGCTACAGTTTTAA
TTGTCTTTTTCATTTTGTATCAAATTCGTTTTCATTGTTGTTTGCCTCTACTTCTATTTTTGGGTTTTTC
CTTTGGTTTTTTTTGGTTGTTGTATTTAATGGAATTCAGGATAATTTTAGAACTAGCAATAATAATTAAA
ATAGTAGATAAAGCATTTACAGTTGGGTTAATAGTTCCTTTGAGGCTGTAGATATAAGCAGAAATATTTT
GACATTCAGAACCACCTACAAAATAAGAAATCATAAAGTCATCAAAAGAAAGGCTAAAGGAAAGCATAGC
TCCTAAAAGCATAGCTCCTTTAAGTTGTGGCAGTATTACTTTGGTTAAAGCTTTGAGTGGGGTTGCTCCT
AAATCATAGGCTGCTTCTAAAGAATGAGGGTCAAGATTTATTACTTTAGGATATACAGTAATAACTACAA
AAGGAGTGCAAAAAGATATGTGAGCTAAAAGCATTTTCCAAAAACCAGATTCCAAACCCATAAAACCAAA
GATAACAAATAATGCTAAAGCAGTAATAATTTCAGGAATAACAATAGAAAAATTACTTACATCAAGAACG
ATGTTGCGCCATTTTTTGTTAAGATTTTGAGCAAGGCTAATAGCCGAAAAAGTACCTAAAAAAGTAGAAA
TTAAAGTGGTTAGGCAAGCAATGTATAAAGTTATTTTGATAGCAGTTTTAACTGTTTGGTCAGTCCACAG
TTTAGAATACCATTTAAAGCTAAAACCTTGCCAATTAACTAAAGATGCAATTCTGCCTTCGCTTTTGTTA
AAAGAAAAAATAATTAAAGATAAAATAGGAATATAAATAAAGCTTAAAACTAAAATGATATATAAAATGT
TAGTAATGTTTTTTTTGGGATTTGTTTGGATTTTGGTAGAATCAGTTTTTGGGGATTTAGTCCCGGATAA
TTTAATTGACATCTTTTCTTTCTCTTAAACTTAATTTTTTAAAAATTTGAAAAATCAAAAACATTGTTAA
AGAAAGATGAATAGCGATTGCACAAGCCTGTTTTATTTCACCACTTAATAAAGCTTTGTTTTCGATTAAT
TCAGCAATAGTAATTTGGGTAGTTGCTCCTAGATAACGTGGAGCTACAATATTAGTTGCTGTTTGTAAAA
AGACAAGACAAATGCCTGCAAGCACTCCTGAAAGTGATAAGGGCCAAATAATTTTTTGCAATACTTGCCA
TTCATTTGCTCCTAGATCTTTGGAGGCTTGAATAAGTTGGGGATTTATTTTGATAATTGCAGTGTAGATG
GGTAAAAACATGAACGGTAAAAATAAATAAATAAGTCCTACAATCATAGCAAAATCAGTTTCTAAAAGGT
TCATATTAAAAGTTTTTTGTAATAAGTTAAATATTTGGACTAATGCTTGGGTTTTTATAATCATATTAAT
CCACATAGTGCCATTGATGAGAACTACAAGAAAGCTTTGCCATTTCATTTTGAGGCGAGAAATCATATAG
GCTAGAGGATAGACAATGATAAAGACACAAAAAGTAACAATAATAGAAATTGCAATTGATCTAGCAAGGA
CGTATAAAAATGATTGATTGAATAAAAAATCTTGATGGTGTTGCAAAGTAAAACGGGTTGCAAAAAATGC
TGTTTGTTGGTTAGTATCCTGAAAAGAATCAAATAAAATAAAGCCCATAGGTAAAATAATTAATACCAAC
AAAATAATATAATAAGGTGAAATTAATAGTTTGTATAGCTTTTGATTGTCCTTGCAAGTATAGGTTTTTT
TCATTACCAAATCTCCATTACATGAATGTCTTCAGGATTAAAAGTGATATCTATTTTTTTGTTTAATTCA
ACATGGTCAGTAGTATGAATAATGTAGGTTCTTTGAGCGGTTTTAACATCAATTTCCCAATGAACTCCTT
TAAAAATAATAGATTGCACTATACCTGTAATTAAGCCTTTTCCTTGGTAAACAATATCGATGTCTTCGGG
ACGAATAACGATATCTACATTTTCTTCTTTTCGAAAACCCTTATCTACACAATTAAAAGTTTGATTGTCA
AAATGAACTAAAAAATCATCTTTCATCACTCCTTTAATTAAGTTTGATTCTCCCACAAATTGAGCTACAA
AACGGTTAGCAGGCTCGTTGTAAATATCTTCAGGACTTCCTATTTGTTGAATTTCGCCGTTATTCATGAC
AACTACTTTATCACTCATAGTAAATGCTTCTTCTTGGTCGTGAGTGACAAATAAAAAAGTAATTCCTGAG
TTTTTTTGTATTTCTTTAAGTTCGTATTGCATTTCTTGTTTTAATTTTAAATCTAAATTAGATAAAGGCT
CATCAAGTAATAAAACTTGAGGTTTGTTAATTAAAGCTCTTGCAATTGCAACTCGTTGTTGTTGTCCACC
TGATAATTGTTCAATAGTTCTTTTTTCAAGTCCTTGTAAACCCATAATTTTAATGTATTTTAATACTTCT
TTTTGGATTTGTTCTTCTTGTTCTTTCTTGTTTATTTTTTTGCATTTAAGAGCAGTTTGTTTTGCTTCAA
AATCTTTGGTTAGAGCTTCAATTTGATTGTTAAAGTTATTTGTAATTTGGGTAGTTTTTTCTTGAGCCAA
ATCTTTAGTTAATTCTTGGTGAAAAGTTTTTGATAAATTGGCTTTGCTAGTTTTATAATGAGTTTCATTA
ATATCTAAATTATCTTTAATCTTGGAGTTAAAATCTTTTAAACGTAAGCCAAAAGCTACATTTTCAAAGA
CATTTAAATGAGGAAATAAAGCGTATTTTTGAAAAACAGTATTAATTGGTCTTTTGTGAGCAGCTACATT
TAAAATGCTTTTTCCTTGAAATAAAACCTCTCCGCTACTAGGGTTTTCAAAACCGCCTAAAATACGTAAA
ATAGTAGTTTTTCCACAACCTGAAGGACCTAATAAAGTGACAAATTCATTTTGTTTAATTTCTAAATTGA
TGCCTCTTAAAATTAATTGATTGTCAAATACTTTGGTTAAATCTTTTAAAATAATTAATGTTTTCATGGT
TTGATGCCTATCTTTTTGGAAAAATAAAGTTTTAAACTTTATAAGTTTAAGTTGTAAATTGTTGTTTAAT
TATCAAATATAAAAAAATATTAATTAAACAAAAATATAATAAATTAGTCAATAAAATAATTATAAAGCAA
AATAATCATTTTATAACAAAATAAAAAAGTAGTAATTAAAATTGCAACAATAAACAATCAAAAAGAACCA
AAATCTCTTAATATTTTAAATTTATTTATTGCTAATTTTAGCTTATCATAAAATTAATAAATTGCAATCA
TAAAAAGTTCTTTTTTTCTGATATTGTTATAATATCTCTAAATTTTGTTAAAATAAATGTGTTAAGAAAA
TTATAGTAAAATGATTTTTTGCAAATATTAATTAAAATAATTAAAAATTGTTCGATAAATGATTATAAAT
ATGCTTATTTTTTTTGGTATTTGCCAATTTGTTTATTTTCATTAAAAATTTTATAGTTGGAAAATATTTT
TTTATCATTTCAAATTAATTTAATAAAAAAATGAATCCAACCAAACTAACTAATTAATATATAAAAAATA
TAAAGGAAGGTATATTATGAAATGGGAACCGCAAAGATTTGAATATCCTGAACCAGATAATCAACCGAAA
AATCCGCCAAATTATCCAACCCCACCTAAAAAACCTAAAAATTATTTGACAATTGCTACTAATATAAGCA
CTATTATTTTAAATATTATTGTGATTTTCTTTCTGCTTGCTTTAATTAAGGGAGCTGAAAATTTTGCTAA
TTCTATGGGAAAATACAACAAAGAAGATATTATATGGGCACGAGAAAAAGAATACATAACCAAAGGCAAT
TTTGATATTGATAGCTTTTCTGGATATGATGAAGTCAAAGACGAGTTAAAAGAATATATTAAAGCAGTAA
ATGATGATGCAAATGAAATGAACCTTTTGCCTCGTAAAGATTTACCAAGAGGAGTTTTATTGTACGGCTC
TCCAGGAACAGGAAAAACTTATTTAGCTAAATGTTTAGCAGGTTCTGTTAAAGGCAAAGCTCCTTTTTTT
GTTACTACTGGTTCTGATTTTGTCGAAAAATATGTAGGAGTCGGAGCAGCTCGTGTAAGAGGTTTATTTA
>AB858361.1 'Prunus persica' phytoplasma genes for 16S ribosomal RNA, 16S-23S ribosomal RNA intergenic spacer, tRNA-Ile, partial sequence, strain: Meerut
ATCTGCCTTTAAGACGAGGATAACAATTGGAAACGACTGCTAAGACTGGATAGTAAACAAAAAGGCATCT
TCTTGTTTTTAAAAGACCTATTAATAGGTATGCTTAGGGAGGGGCTTGCGTCACATTAGTTAGTTGGTGG
GGTAAAGGCCTACCAAGACTATGATGTGTAGCCGGGCTGAGAGGTTGAACGGCCACATTGGGACTGAGAC
ACGGCCCAAACTCCTACGGGAGGCAGCAGTAGGGAATTTTCGGCAATGGAGGAAACTCTGACCGAGCAAC
GCCGCGTGAACGATGAAGTATTTCGGTACGTAAAGTTCTTTTATTAGGGAAGAATAAATGATGGAAAAAT
CATTCTGACGGTACCTAATGAATAAGCCCCGGCTAACTATGTGCCAGCAGCCGCGGTAATACATAGGGGG
CAAGCGTTATCCGGAATTATTGGGCGTAAAGGGTGCGTAGGCTGTTAAATAAGTTTATGGTCTAAGTGCA
ATGCTCAACATTGTGATGCTATAAAAACTGTTTAGCTAGAGTAAGATAGAGGCAAGTGGAATTCCATGTG
TAGTGGTAAAATGCGTAAATATATGGAGGAACACCAGTAGCGAAGGCGGCTTGCTGGGTCTTTACTGACG
CTGAGGCACGAAAGCGTGGGGAGCAAACAGGATTAGATACCCTGGTAGTCCACGCCGTAAACGATGAGTA
CTAAACGTTGGGTAAAACCAGTGTTGAAGTTAACACATTAAGTACTCCGCCTGAGTAGTACGTACGCAAG
TATGAAACTTAAAGGAATTGACGGGACTCCGCACAAGCGGTGGATCATGTTGTTTAATTCGAAGGTACCC
GAAAAACCTCACCAGGTCTTGACATGCTTCTGCAAAGCTGTAGAAACACAGTGGAGGTTATCAGTTGCAC
AGGTGGTGCATGGTTGTCGTCAGCTCGTGTCGTGAGATGTTGGGTTAAGTCCCGCAACGAGCGCAACCCT
TATTGTTAGTTGCCAGCACGTAATGGTGGGGACTTTAGCAAGACTGCCAGTGATAAATTGGAGGAAGGTG
GGGACGACGTCAAATCATCATGCCCCTTATGACCTGGGCTACAAACGTGATACAATGGCTGTTACAAAGA
GTAGCTGAAACGCAAGTTTTTGGCGAATCTCAAAAAAACAGTCTCAGTTCGGATTGAAGTCTGCAACTCG
ACTTCATGAAGTTGGAATCGCTAGTAATCGCGAATCAGCATGTCGCGGTGAATACGTTCTCGGGGTTTGT
ACACACCGCCCGTCAAACCACGAAAGTTGGCAATACCCAAAAGCCGTGGCCTAACTTCGCAAGAAGAGGG
AACCGTCTAAGGTAGGGTCGATGATTGGGGTTAAGTCGTAACAAGGTATCCCTACCGGAAGGTGGGGATG
GATCACCTCCTTTCTAAGGAAACAATTATCATCTTCAGTTTTGAGATACTTAAGAAAGTTTATCATTTTA
AATTGTTTGCAAATTGTATTTGCAACATTTAAATCTTTTTAAGATTAAGGGCCTATAGCTCAGTTGGTTA
GAGCACACGCCTGATAAGCGTGAGGTCGGTGGTTCAAGTCCATTTAGGCCCA
>AF268408.1 Aster yellows phytoplasma A isolate 99UW111 16S ribosomal RNA gene, partial sequence
GTTTGATCCTGGCTCAGGATTAACGCTGGCGGCGTGCCTAATACATGCAAGTCGAACGGAAGTTTAATCA
ATTAAACTTTAGTGGCGAACGGGTGAGTAACGCGTAAGCAATCTACCCCTAAGACGAGGATAACAGTTGG
AAACGACTGCTAAGACTGGATAGTAGACAAGAAGGCATCTTCTTGTTTTTAAAAGACCTATTAATAGGTA
TGCTTAGGGAGGAGCTTGCGTCACATTAGTTAGTTGGTGGGGTAAAGGCCTACCAAGACTATGATGTGTA
GCCGGGCTGAGAGGTTGAACGGCCACATTGGGACTGAGACACGGCCCAAACTCCTACGGGAGGCAGCAGT
AGGGAATTTTCGGCAATGGAGGAAACTCTGACCGAGCAACGCCGCGTGAACGATGAAGTATTTCGGTACG
TAAAGTTCTTTTATTAGGGAAGAATAAATGATGGAAAAATCATTCTGACGGTACCTAATGAATAAGCCCC
GGCTAACTATGTGCCAGCAGCCGCGGTAATACATAGGGGGCAAGCGTTATCCGGAATTATTGGGCGTAAA
GGGTGCGTAGGCTGTTAAATAAGTTTATGGTCTAAGTGCAATGCTCAACATTGTGATGCTATAAAAACTG
TTTAGCTAGAGTAAGATAGAGGCAAGTGGAATTCCATGTGTAGTGGTAAAATGCGTAAATATATGGAGGA
ACACCAGTAGCGAAGGCGGCTTGCTGGGTCTTTACTGACGCTGAGGCACGAAAGCGTGGGGAGCAAACAG
GATTAGATACCCTGGTAGTCCACGCCGTAAACGATGAGTACTAAACGTTGGGTAAAACCAGTGTTGAAGT
TAACACATTAAGTACTCCGCCTGAGTAGTACGTACGCAAGTATGAAACTTAAAGGAATTGACGGGACTCC
GCACAAGCGGTGGATCATGTTGTTTAATTCGAAGGTACCCGAAAAACCTCACCAGGTCTTGACATGCTTC
TGCAAAGCTGTAGAAACACAGTGGAGGTTATCAGTTGCACAGGTGGTGCATGGTTGTCGTCAGCTCGTGT
CGTGAGATGTTGGGTTAAGTCCCGCAACGAGCGCAACCCTTATTGTTAGTTGCCAGCACGTAATGGTGGG
GACTTTAGCAAGACTGCCAGTGATAAATTGGAGGAAGGTGGGGACGACGTCAAATCATCATGCCCCTTAT
GACCTGGCTACAAACGTGATACAATGGCTGTTACAAAGGGTAGCTGAAACGCAAGTTTTTGGCGAATCTC
AAAAAAACAGTCTCAGTTCGGATTGAAGTCTGCAACTCGACTTCATGAAGTTGGAATCGCTAGTAATCGC
GAATCAGCATGTCGCGGTGAATACGTTCTCGGGGTTTGTACACACCGCCCGTCAAACCACGAAAGTTGGC
AATACCCAAAACCGGTGGCCTAACTTCGCAAGAAGAGGGAACCGTCTAAGGTAGGGTCGATGATTGGGGT
TAAGTCGTAACAAGGTATCCCTACCGGAAGGTGGGGATGGATCACCTCCTTTCTAAGGAAACAATTATCA
TCTTCAGTTTTGAGAGACTTAAGAAAGTTTTTCATTTTAAATTGTTTGCAAATTGTATTTGCAACATTTA
AATCTTTTTAAGATTAAGGGCCTATAGCTCAGTTGGTTAGAGCACACGCCTGATAAGCGTGAGGTCGGTG
GTTCAAGTCCATTTAGGCCCACCATAACCAAAAATAGGCAAAATCTTAAAAAAGCTCTTTGAAAAGTAGA
TAAACGAAGGTTAAAAAATCAAAGGAACTAAGGGCGCACAGTGGATGCCTTGGCACTAAGAGCCGATGAA
GGAC
>AY389827.2 Aster yellows phytoplasma strain AY-WB 16S-23S ribosomal RNA operon A, partial sequence
AAGAGTTTGATCCTGGCTCAGGATTAACGCTGGCGGCGTGCCTAATACATGCAAGTCGAACGGAAGTTTA
ATCAATTAAACTTTAGTGGCGAACGGGTGAGTAACGCGTAAGCAATCTACCCCTAAGACGAGGATAACAG
TTGGAAACGACTGCTAAGACTGGATAGTAGACAAGAAGGCATCTTCTTGTTTTTAAAAGACCTATTAATA
GGTATGCTTAGGGAGGAGCTTGCGTCACATTAGTTAGTTGGTGGGGTAAAGGCCTACCAAGACTATGATG
TGTAGCCGGGCTGAGAGGTTGAACGGCCACATTGGGACTGAGACACGGCCCAAACTCCTACGGGAGGCAG
CAGTAGGGAATTTTCGGCAATGGAGGAAACTCTGACCGAGCAACGCCGCGTGAACGATGAAGTATTTCGG
TACGTAAAGTTCTTTTATTAGGGAAGAATAAATGATGGAAAAATCATTCTGACGGTACCTAATGAATAAG
CCCCGGCTAACTATGTGCCAGCAGCCGCGGTAATACATAGGGGGCAAGCGTTATCCGGAATTATTGGGCG
TAAAGGGTGCGTAGGCTGTTAAATAAGTTAATGGTCTAAGTGCAATGCTCAACATTGTGATGCTATAAAA
ACTGTTTAGCTAGAGTAAGATAGAGGCAAGTGGAATTCCATGTGTAGTGGTAAAATGCGTAAATATATGG
AGGAACACCAGTAGCGAAGGCGGCTTGCTGGGTCTTTACTGACGCTGAGGCACGAAAGCGTGGGGAGCAA
ACAGGATTAGATACCCTGGTAGTCCACGCCGTAAACGATGAGTACTAAACGTTGGGTAAAACCAGTGTTG
AAGTTAACACATTAAGTACTCCGCCTGAGTAGTACGTACGCAAGTATGAAACTTAAAGGAATTGACGGGA
CTCCGCACAAGCGGTGGATCATGTTGTTTAATTCGAAGGTACCCGAAAAACCTCACCAGGTCTTGACATG
CTTCTGCAAAGCTGTAGAAACACAGTGGAGGTTATCAGTTGCACAGGTGGTGCATGGTTGTCGTCAGCTC
GTGTCGTGAGATGTTGGGTTAAGTCCCGCAACGAGCGCAACCCTTATTGTTAGTTGCCAGCACGTAATGG
TGGGGACTTTAGCAAGACTGCCAGTGATAAATTGGAGGAAGGTGGGGACGACGTCAAATCATCATGCCCC
TTATGACCTGGGCTACAAACGTGATACAATGGCTGTTACAAAGGGTAGCTGAAACGCAAGTTTTTGGCGA
ATCTCAAAAAAACAGTCTCAGTTCGGATTGAAGTCTGCAACTCGACTTCATGAAGTTGGAATCGCTAGTA
ATCGCGAATCAGCATGTCGCGGTGAATACGTTCTCGGGGTTTGTACACACCGCCCGTCAAACCACGAAAG
TTGGCAATACCCAAAACCGGTGGCCTAACTTCGCAAGAAGAGGGAACCGTCTAAGGCAGGGTCGATGATT
GGGGTTAAGTCGTAACAAGGTATCCCTACCGGAAGGTGGGGATGGATCACCTCCTTTCTAAGGAAACAAT
TATCATCTTCAGTTTTGAGAGACTTAAGAAAGTTTTTCATTTTAAATTGTTTGCAAATTGTATTTGCAAC
ATTTAAATCTTTTTAAGATTAAGGGCCTATAGCTCAGTTGGTTAGAGCACACGCCTGATAAGCGTGAGGT
CGGTGGTTCAAGTCCATTTAGGCCCACCATAACCAAAAATAGGCAAAATCTTAAAAAAGCTCTTTGAAAA
GTAGATAAATGAAGGTTAAAAAATCAAAGGAACTAAGGGCGCACAGTGGATGCCTTGGCACTAAGAGCCG
ATGAAGGACG
>KC000006.1 Aster yellows phytoplasma clone Wisconsin 16S ribosomal RNA gene, partial sequence; 16S-23S ribosomal RNA intergenic spacer, complete sequence; and 23S ribosomal RNA gene, partial sequence
AAGAGTTTGATCCTGGCTCAGGATTAACGCTGGCGGCGTGCCTAATACATGCAAGTCGAACGGAAGTTTA
AGCAATTAAACTTTAGTGGCGAACGGGTGAGTAACGCGTAAGCAATCTGCCCCTAAGACGAGGATAACAG
TTGGAAACGACTGCTAAGACTGGATAGTAGACAAGAAGGCATCTTCTTGTTTTTAAAAGACCTATTAATA
GGTATGCTTAGGGAGGAGCTTGCGTCACATTAGTTAGTTGGTGGGGTAAAGGCCTACCAAGACTATGATG
TGTAGCCGGGCTGAGGGGTTGAACGGCCACATTGGGACTGAGACACGGCCCAAACTCCTACGGGAGGCAG
CAGTAGGGAATTTTCGGCAATGGAGGAAACTCTGACCGAGCAACGCCGCGTGAACGATGAAGTATTTCGG
TACGTAAAGTTCTTTTATTAGGGAAGAATAAATGATGGAAAAATCATTCTGACGGTACCTAATGAATAAG
CCCCGGCTAACTATGTGCCAGCAGCCGCGGTAATACATAGGGGGCAAGCGTTATCCGGAATTATTGGGCG
TAAAGGGTGCGTAGGCTGTTAAATAAGTTTATGGTCTAAGTGCAATGCTCAACATTGTGATGCTATAAAA
ACTGTTTAGCTAGAGTAAGATAGAGGCAAGTGGAATTCCATGTGTAGTGGTAAAATGCGTAAATATATGG
AGGAACACCAGTAGCGAAGGCGGCTTGCTGGGTCTTTACTGACGCTGAGGCACGAAAGCGTGGGGAGCAA
ACAGGATTAGATACCCTGGTAGTCCACGCCGTAAACGATGAGTACTAAACGTTGGGTAAAACCAGTGTTG
AAGTTAACACATTAAGTACTCCGCCTGAGTAGTACGTACGCAAGTATGAAACTTAAAGGAATTGACGGGA
CTCCGCACAAGCGGTGGATCATGTTGTTTAATTCGAAGGTACCCGAAAAACCTCACCAGGTCTTGACATG
CTTCTGCAAAGCTGTAGAAACACAGTGGAGGTTATCAGTTGCACAGGTGGTGCATGGTTGTCGTCAGCTC
GTGTCGTGAGATGTTGGGTTAAGTCCCGCAACGAGCGCAACCCTTATTGTTAGTTGCCAGCACGTAATGG
TGGGGACTTTAGCAAGACTGCCAGTGATAAATTGGAGGAAGGTGGGGACGACGTCAAATCATCATGCCCC
TTATGACCTGGGCTACAAACGTGATACAATGGCTGTTACAAAGGGTAGCTGAAACGCAAGTTTTTGGCGA
ATCTCAAAAAAACAGTCTCAGTTCGGATTGAAGTCTGCAACTCGACTTCATGAAGTTGGAATCGCTAGTA
ATCGCGAATCAGCATGTCGCGGTGAATACGTTCTCGGGGTTTGTACACACCGCCCGTCAAACCACGAAAG
TTGGCAATACCCAAAACCGGTGGCCTAACTTCGCAAGAAGAGGGGACCGTCTAAGGTAGGGTCGATGATT
GGGGTTAAGTCGTAACAAGGTATCCCTACCGGAAGGTGGGGATGGATCACCTCCTTTCTAAGGAAACAAT
TATCATCTTCAGTTTTGAGAGACTTAAGAAAGTTTTTCATTTTAAATTGTTTGCAAATTGTATTTGCAAC
ATTTAAATCTTTTTAAGATTAAGGGCCTATAGCTCAGTTGGTTAGAGCACACGCCTGATAAGCGTGAGGT
CGGTGGTTCAAGTCCATTTAGGCCCACCATAACCAAAAATAGGCAAAATCTTAAAAAAGCTCTTTGAAAA
GTAGATAAACGAAGGTTAAAAAATCAAAGGAACTAAGGGCGCACAGTGGATGCCTTGGCACTAAGAGCCG
ATGAAGGACG
>CP000061.1 Aster yellows witches'-broom phytoplasma AYWB chromosome, complete genome
ATGAATAATTATATTAAAATTTGGGATGTAATTTTAAATGAACTATCAAAAATTTACAGTGATGAAGTTT
TTAAAGAAACATTTTCAAATATTAAAAAAATAAAACAAATTGAAGAAAAAATTATAATTTCAGTAGAAAC
TGAATTTATTAAAAATAAAATATATAAAATGTATTTTGAAAAAATTAAAGAAATAAATAAATTAAAGTTT
GAAGAAAAAATTATAATAGAATTCGTTTCAGAAAATAATAAAAAAAATTGTAATTTTGATAATGAAAAAA
AACATTTTGAAAATATTAAAAAAGAATTAAAAAATGAAACTGAAATTTTTTTTTGCAAAATTGAAAATAA
TGATGAATTTAAAAATAATAAACATTTTAGAAAAAATGAAATAAAACAAATTGAAAATGGATATAATGAT
AACATAAATGTTGAAATTGAAAATCGAAAAATAAGTTTTAACAAATACAATTATGGAAATACTAATCCAA
AATATAGTTTTGATAATTTTGTTGTGGGAAAAAGTAATAATTTTGCCTTTAAAATTTCCAAAAAAATTGC
TGAAGAAAAAAAGGTAACCACAAATCCACTCTACATTTTTGGAAAATCAGGAATTGGAAAAACTCATCTA
ATTCAGGCAATAGGAAATCATATTTTGAAAAACACACATTCATCCAAAAAAGTTCTATATGTAAAAGCTG
ACGGTTTTATTGAAGAGTTTACAAATCAATTAAGAAAAGCCAAAATGGAAGATTTTAACGAAAAATACCG
TGATATTGATCTTTTATTAGTTGATGATATTCAAATTATGGCAGGCGCTACAAGAACTCAAATGGAGTTT
TTTAAATTATTTGATTATCTTTATTTAAATCAAAAACAAATTGTAATAACAAGTGATAAACAAGCCTCAG
AACTAAAAAATATTATGAGTAGATTAACTTCGCGTTTTGAAGCTGGTCTTATGGTCGATATTCAAAGTCC
TGATTTTAATCATCGCCTCAATATTTTGAAAAAGAAAATATTAGAATTTGAACCACAAAATACTTTGAAA
ATAAAAAAAGATGTACTTGATTTGATTGCTTCTTCTTTTGTTAATAATGTTCGCGAAATGGAAGGAGCTT
TATTAAGATTATTGAATTATGCCCAAACTTTTGGCTATGATATTGATATTAATATTGCCAATGAAGCCTT
AGAACTTTTGATTAAAAGCAAAAAAAGTGTTTCTTATGATGAAGATGTTTTGGAAAAAATTAAATTAGTT
GTTAGTAATTTTTTCAATATTTCAGTTCGTGATTTAATGAGTAAAAAAAGACAACAAAAATATACTTTTC
CACGTCATATTGCTATTTATTTAATCAAAGAATTAAAAGATATTCCTTATAATATTGTTGGTAGTTTTTT
CAAAAGAAACCATTCTGCAGTTTTTAAAGCTTATCAAAAAATTAAAAAAAATTCTCAAAGTGATTATGAA
TTAAAAAAATCATTAGAACTTATTTTGAAAAAAATTAATTCTTAATAAAATATCTATATTTTTAAAAAAG
CATCTTTTAAATATTTGAAGATTTTTAACTTATTTTATTCTGTTTTTTAAAATATTAATAATAAAAAAAT
AAAAGTTAAATGCAAAATATTAAAATAAATATATAAAACAAATAATAACAAACAATTTAAAAAATTATTA
CAACAAAAAGATAAATGAGGTTTAATAAATGTATTTAGAAATTAATAAAGATATTTTTTTGGAACAACTT
TTAAAAATACAAAAAATTTTACCCCAAAAAACTTTTTTTCCTATTTTTAATGCTCTCAAAATCCAAACAC
AAGAAAATAAATTAATTTTAGAAGCTAATAATGGTAATATTGCAATTAAAATAGAAATTAAAGATAAAAG
TTTAAAAATTAAAAAACAAGGTAAAATTGCTTGTTTAGGAAGATATTTTATTGAAATAATTAAAAAAATT
AATGATTCTTTAATTAAAATTACTGTAATGGAAAATAATTTTTTAGTAATTAAAACTATTTTTTGTGAAT
ATAAATTAAAATTAATGGATGTTTGTAATTTTTTAGAACTTGATTTTTCTTTCCAAAAATTAGATTTTTT
TCAAATCGAAACTCATTTTTTTAAAAATATAATTAAAGAAGTAAATATTTCTACTTCTAAAAATGAAAAA
AGACCTATTTTAATGGGACTTAACTTGATTTATCAAAACAATCTTTTAAAAGCTTGTGCTACTGATTTTT
TTCGAATGAGTCAAAAAAAAATTAATCTAGATATTAAATATCACAATTTTAATATTGTCATTCCTAATAA
AAGTTTAGAAGAATTAAGCAAAATATTAGAACATTGCCAAAGTAAACATTTAAAAATTTATTCTGATGCT
CAAAAAATCTTTTTAGAAATTGATAATTTATGGTTTCAAACTTCACTTTTAGAAGGGAATTATCCCCAAA
TTCAAGAAATTAAACTTACAAATTTTCCTTTTTCCATTCATTTAAATAAAGATGATTTAATGAAAGCCTT
AGAAAGAGTTTCATTGTTGTTTTACAAAGAACAAATAAATACCAATGTTATTAAATTTATTTTAACTGAA
CGAAATTCAATTGAAATTTCGTCTTCTAGTGAAAGTTTGGGAACTGCTTTGGAAAAAATTATTCCTTTAA
AAGTTAGTGCAAATAGTTTTCAAATTGCTTTTAATGCTAAATATTTAGAAGATGTTTTAAAAGTTTTATC
AGTTAAAGAAGTAGTTTTTTATTTTGATAATCCCTTAAAACCATTTATTATTACTACTTTAGAAAAAGAT
AGTTCTATTCATTTGATTTTGCCTATTCCTTTGGAGAATGATTGATATTTTTTATATTTTATATTTTTTT
TACATTGCACCTAATTAAGGTTTTAACTTTTCATTATCATTTTTTTATAAGCACAAACATTATTGCAAAA
TAAATTTAAAGGTAAATAACTAAAAACTTTTTTAAAAAAACATTTCTTGCTTTTCTGTTTGTATTTGTAT
CTAAATTATTTTTTAGAAAAATAATATTTTGATTAATTTAGAATATTTTTTTACTTTCATTTTTTGTTTT
ATGTTAGAATTTTTTTTATCGAAACAAATAAATCACAATTAATAAATATCAATAAATTTTTATTTCTTGA
TAAAAAAATAATATCTTTAACTAAAAAAACCTATAAATATTACAGTTTTGTCATCTAATTAACTAAAAAA
AATATTTTTTTGTTATAATATTAATGTCTTATAAATTAGAAAATAAAATGCTTATTCCTTGTCTTTACAA
TTTAGAGATAAAGACCGCGTAGGCCATAAGGAGAGAAAAAATGAAAAAATACGAAATAATGTATATTTTA
CGCCCCAATTTAGACAACAAATACGTTAAAAAAATTAATGATACTTTGCAAAATGTTTTTTTACAAGCCC
CAAACCAAATTTTGGAACAAAAAGAAATAGGATTAAAAGACCTAACTTATTTTATTGATAATCATAAAAA
AGGATATTACAATTGGTTAATGGTAAAAGCAGATAATGATGCTGTTTTAGAATTTAATCGTATTGTCAAA
ATTACTGAAGAAATTATTAGATTCATCGTTATTAAAGATAAAGAATAAGAAATTTAATTCATATGATTAA
TAAAGTTATTTTGATAGGTCGTATTACCAAAGACCCAGAATTAAAAAAAACTAATAGTGGTACTTATGTT
GTTAAATTTACTTTGGCAGTTAATAAAATTGTAAGTTCTTCTAGCGAAAAAAAACTAATTTTATCAATTG
TACTGTTTTTGGTAAACAAGCTGAAAATTTGAAAAATATATTTCTAAAGGTGCTTTAATAGGTGTTGAAG
GAAGTATTAGAGTATAAACTTGGGAAAAAGACGGTGTAACTAATTGGCAAACTAGTGTTTTTTGTAACAA
TGTCCAATTCTTAGAATCTAAAAAAAACTTATAACGATTATGAATAATATTCCAATTAAAAATAATTCCT
AAATTAACTGATATAAAATAATAAAAACAATAACATAACCAAATCTAAAAACAAAAATAATAAATATTTT
CAATTTCAAAAGGAGTTAAAAATGAAATTTAATAACAAAAAAAATACTTTTAAAAAACGTCGCAAAGTTT
GTTTTTTTACTGAAAACAAAGTAACTAAAATTGATTTTAAAGACATAGAACTTTTACAAAGATTTATTAC
TGACCGTGGAAGAATTCTTTCTAGAAGAGTAACAAATACTTCTGCTAGATGGCAACGTCAATTGGCAATT
GCTATTAAAAGAGCTCGCCATATGGCTTTAATTCCTTTTATTCAACAATAAAAACAGGGGTTGCATCCTG
TTTTTTTTATTAATTACAAATATTTAAAATAAATTTTATCTAATTATTCAAATGCAAATGAGGGCAAAAA
AATTATGTTTTCTAAAAATAAACATAACACCAAATTTATTGTAATTGCTTGTGTAATTGTTGTTTTGATT
TTAATTCTTTTTTGTTTTGATTTCCAAAATATTCAAGAAATTATTGAAACAATTAATCAATTAACCAACA
ATCAAAATCCAAGCAAAAATACTGCCAGCGAAATGAGCGGTATGCGTCGTAAAATCATTTTTTTCATTTT
TAACTTTTTTGGAAAAATAATTTTAGCATCCTTTATTATCAGTTTTTTGCTTCACATTAAAAAAAACGCC
CAAATTAAAAGATTAAAAAACAAACTTTCTTTATGGTCTAAATTATCTTTTCACGTAAGTCAAATTGGAG
AAGAAGTGCTCAACGAACTTCCTATTGGTATTGTTTTAATTGATATTTCTAGTCAAGAAATTCAGTGGCT
CAATCCTTATGCCAGTTTTATTTTAAAAAATCCTGAAATTAATTCTCCCTTAACTCAAATTAATGAAAAT
ATGGCACAACTAATAAGCACTTCTGATACAATTCCCAAAACCATCATCACTTTAAAAAACCAAAAATTTG
AATGTTTTTATAAAAAAGATTTAAGTGTTTTTTATTTGTTTGATGCTACCGAAAAAGAACAAATCAAACA
TTTATTTTTACAAAAAACCTTAGCTATTGCTATGATTGCTTTTGATAATTTAGCAGAATCCTTAATTCGT
TATGATCTTTCAGAACAATCTCAAATACAAGGTGAATATTTAAGTGCTTTATCTGATTATATTGAACCTT
ATGAAAGTTATTTAAAACAATTGATAGACGACCGTTTTTTGCTTCTTCTTAACCGCCAAAATTTAGATAA
AATGTTAGAAAATAAATTTAGCATTTTAGATACTATCCGCAACATTTCTCACAAATATCAATTAAAAGTT
ACTCTTTCTATGGGAATTGCTTGTTGGAATTTGTCATATGAAAAACTCGCTACCTACAGTCAAAATGCAA
TTGAATTAGCCCAAAAAAGGGGTGGTGATCAAGTGGTTGTTAATATTGAAAATGAAAAAATTAAATATTT
TGGTGCTAAAATTGCTTCTTTAAGCAAACAATCCAAAGTGCATGCCCGTATTAATGCCCAAAATTTGGTC
GATATTTTGAAAAAAAATCCTCATTGTTTTATCATGGGACACACCCACACCGATCTTGATGCTTTGGGTT
CTGTAATTGCTTTTTACAAAATTGCAGCCACTATCCATCCCGAAAACAACAATTATATTATCCTTGATGA
AGAAAAATTAGACAAAAGCCTCATCCCCGTTTATCATCAATTAATTAAAACTGAGTCAAAAAAAACTCTA
AATATTATTACAACCCAACAAGCATCCAAAATGATTAAAGACAATTCCTTAATTGCAGTTTTGGATACCC
AAACTAAAGATATGTTAAATAGTCCCGAACTTTTATCGCTAACGCCCAATATTGTAGTTGTTGATCACCA
CCGCGCTACCGAAGAAATTATTCCTTCTATTTTTTCTTATGTCGAATCATCTGCTTCTTCAACTGTTGAA
TTGCTTGTTGAAGTTATGGGATTTTTGGAAAAAGAAGTCCACATTACTGCTTTTGAAGCAAGCATTATGT
ATGCAGGTATTTTAATTGATACTAACGCTTTTATTTACCGTACAAGTTCTAGAACTTTTGAAGTAGCTTC
TAAATTAAAAGATTTAGGCGCTGATGCAATTGAGGTTAAAAGTTGGTTACGCAAAGACTTTGATAAAGTT
TTAGAAATTAATAAACTGATTTCTGAAATGGAAATTTTTATGGATAGATTTGCTATTATTCAAAGTTCTG
AAATTTATGAAAATCGTTCTTTTTTAGCTCAAGTGGCAGAAAGTGTTCTAAACATTCAAAACGTTGATGC
TGCTTTTATGATAGCGAAAATAGCAGATAATAAAATAGCAATTAGTGCTCGTTCTTACAATGAAATTAAT
GTTCAAACTATCATGGAACAAATGGAAGGTGGAGGACATCTTAATAGCGCCGCTACTCAATTAGAAGGAA
CTAATATCAAAACAGTTACAGACACTTTAAAACATTTTTTAAAATTAGAATATGAAAAAGGTGAAAAGAA
TATGGAAATTATTTTGTTAACTGATATTTCTAACAAAGGAAAAAAACACGAAATTATTAAAGTTAATAAT
GGTTATGGCAATTTTTTAATCCAAAATAAAAAAGCTCTTTTAGCAGACAAAGCTAATTTAGCTGTAATTA
AACAAACCCAAATTTTAGAACAAGAACAAAAACGTAATCACGAACTTTTAATGCAAAAATTAAAACAAGA
AATTGATGACAAAAAAATTACTCTAGATATTCAATTAGGACCTAAAGGAAAAATTTATGGAAAAATTACT
CTCAAACAAATTTCTGAAGAATTTTTAAAAGTTCATAATATCACTCTTGACCGTAAAAAAATATCTTTAG
AAAGTGAAATTATCGCCATTGGTATTTATCCTGTTGATGTTTTTCTAACTGATCAAATTAAGGCTACTTT
TTTCCTTAATGTGACTGAAAGAAAAAGCAAATGACAAATTATTCTAAAAATACTCCTTCAAGTCCTGAAG
CAGAACGTGCTTTGTTAGGAGTTTTACTTTTAAACCCTGAAAAAATAACTTTTACCTTAGATATGATTGA
AGAAACTGACTTTTACAGCCCTCATCACCAACATATTTTTAGAGCAATGAAAACTTTGCATGAAACTAAC
AAACAAATTGATTATTCTTCAGTAAGTGCTATTTTAGATAATGAAAAATTATTAAAAAAAATAGGAAATA
TTGATTATTTAAAAGAATTATCTGATTTGATGCCTTCTATTCAACATATAGGAACATACATTGATTTAAT
TAAGGAAACTGCTTTAAAAAGAGAAATTATCGAAACTGTAACTTCATTAGCACAAAAAGGATACGAAAAC
ATTGATGTTCAAGAATATTTGGATTTGTCGGAAGAAAAAATCTTTAATTTAACTAAAAACAAAAAAACCA
ACGAATTATTAAAATTAAAAATTTTGTTAAAAGAAATTAAAGAAAAAAATATTCTTGCCAAAAGTCATAA
AGATTTAGTAGGTCTTTCAACTGGATATGAAAATCTCAATAACATTACTTTAGGATTTAAACCCGAAGAA
TTTATTATTTTAGCTGCTCGTCCTTCTATGGGGAAAAGTACTTTTATGCTTAATTTAGCTCTCAGAATTG
CTAACCCTAAACACAATTCTCATTCCCCTCATATTGCTATTTTTAGTTTAGAAATGTCAAATGAACAATT
AGCTATGCGAATGTTAAGCACCCAATCAAAAATACAACACAAAAAAATTCAATTGGGCAACACCAACAGA
GAAGAAAAATTTTTGTTAGAAATATCAATGGAAAAAATGCATGATTTAAATATTTATTTTGATGATTCAG
CTACGGTAAATATTTTAGATATTAAAGCTAAATGTCGTAAACTTAAAAGTCAAAACAAACTTGATATTAT
AATGATAGACTATTTGCAACTTATCCGTAAAACTAACAAACACAACCGCCAAGAAGAAGTAGCAGAAATT
TCTCAAAACTTAAAACAAATAGCACGTGAATTAAAAATCCCTGTCATTGCCCTTTCACAACTATCAAGGG
ATGTAGAAAAAAGAGAAGATAAACGTCCCATTTTGGCTGATCTCAGAGATTCAGGATCAATTGAACAAGA
CGCTGATATTGTAATGTTTTTGTACCGTGAAGGCTATTATGAAAAAGACAAAAAACCTGATTCTTCTGGG
CACACTCAAGTTATTATTGCCAAAAATCGTCAAGGATCAATTGGCATTAGAGAATTTAAGCTTAATTTTG
ATTATATGTTTTTTTCAGAAATCGAACCTAATAAAAACGAATAAAAAAAGAATTTTGCTTGATTAAAATA
TTTTTTTACCCCAATTCTTTTTTTTAAAAAAGAGGTAAATATGCTTGACAGATTAAAAAAAATAAAACAA
AAATATCAAGATTTACAAAAACTTTTGTTAAATGAACAAAATATAACTCAAAAAATTGACATTTTTAAAA
ATTTATCAAAATTAGAACCAACAGTAGAACTTTTTAACCGATACTTAAATTTAGAAACCGAATTTATTCA
AGTTCAAACTATTTTAGAAACCGAACAAGACCAAGAATTATTACTTTTAGCACGACAAGAAAAAGATACT
ATTTTATCAAAAAAAAAAATTACCTTAGAAAAATTAAAAATTTTGCTTTTACCCCAAGATCCTTTTGATA
AAAAAAATGTTGTCTTAGAAATTAAAGGTGCAGCTGGTGGCAACGAAGCGAATCTTTTTGCAGCTGATTT
GTTACGAACCTATGTTAAATACGCCGAAAGCAAAAAATGGAAAGTCGAAATCCTCAATCTAAATCCAAGT
ATCAAAGGCGGTCTTTCTTCCGTAGAACTTTTAATTTCTGGGAAAAATATTTATTCTTTTTTAAAGTATG
AATCAGGTGTTCACCGAGTCCAACGTGTTCCTACTACCGAAGCCCAAGGGCGAATTCATACTTCTACTGC
TGTTGTTTTGGTATTTCCTGAAGCAGAAGAATTAGAATTAAAAATTGATTGGCATGACATTCGCACCGAC
ACTTTTAATTCTAGCGGACCTGGCGGACAATCAGTAAACACTACTAAATCAGCTGTTAGACTTACTCATG
TACCTTCAGGAATTAGTGTTGCTTGTCAAGAAGGCAAAAGCCAGCACGAAAACAAAGACAAAGCATTTAC
CCTTTTAAAAACACGCATTTATAACCAAATGTTAAATATTAAACAAGAAGAAGAAAAAACACACAGAAAA
AAATTAGTAGGAACTGGCGAAAGAAGCGAAAAAATAAGAACATATAATTACCCCCAAAATCGTATAACAG
ATCACAGAATTGGACTTACTTTACAAAAATTAGATATCATTATGGAAGGTAAACTCGATTTAGTTATTGA
ACCTTTGATTCATGAAGCCCAAAAAGAACAACTTGCCCAAAGTTAGTTTTTACGAAATTTATTTTACAAA
ACCAAAACCTTTCAATTTTAAAACCTGTTTAAGAAAAAAAAGATAAATAAAGGAATCACCGTGAAACCAA
AAGATATTATTATTTTTCCAACTGATACAGTTTATGGTATGGGCGCTAAATTATATGATAAAAAAGGACT
CAACTACATTTATCAAATTAAAAAAAGACCCTTAAACAAAAGTATTGTTGTTTTGTGTTCATCTTTACAA
CAAGCAAAAAAATTGGTCCAATTTAGTCCTCAAAACCTTAAATTAGCTCTGCATTTTTGGCCAGGGCCTT
TAACTTTTGTTCTGCCTACCACTTCCAAATATTTTTCTAAAACAAAGGAAAAAACTTTAGGAGTAAGAAT
CCCCAACCATCCTTTAACTTTGGAAATTTTAAAAAAAAATGGTCCTTTAAAAACCACTTCTGTTAACCAA
AGCAATCATCCTCCACTAAATGATTACCAAACTATTTTTAATATTTATCACAATAAAGTGGCTTTGATTT
ATAAAAACTATCATCCAATTTTAAAAATATCTTCCACTATTGTTGATCTAACCACTTTTCAACCAGTTAT
TTTAAGGCAAGGAACAATTACTCAAGAAGAAATTTCATCACAAATCCTAAAATCTTTATTACCATCAAAA
AATTGCAAGTTATGTGCCTAGTTTTAAAATTACAAAAAAACCTTTTGCTTACCCAATAAAAAAATTTCCA
AACCAATATCTTTATTTATGGTACCTTCTTTAATTTTATATTCTAATTCTATTAAATCTAAAAACAGTGT
ATTTAATTTTGTTGTTTCAATCAATTTTGCTTCTTTTATTAAAAAAAATACTTTTCCTTGTGAAACTGCC
AAAACTTTTTGCAATTCTTCTGGGTTGTTTTTTTGTTGCAATAATTCTTTTACCAATAACAATTCTTTAA
TTTTATGAGTTAATCGATTTATAACATTAAAAGCATTGATTTTTTGCATTTTCAAGGTTTTATAAATTTG
ATAAGCATCAATATAATTTTGTTTTAAAAAAAGATTAATTAATCCAAAAATATTGTCATTTTTCTTAAAA
GCATTGATTTTTTGTACCATTTGCCAAGTTATATTTTTATCATTTGTTTGACATAATTTGATTTTTGTTA
TTTCTTGATGCAAAAAATAAAGATTATAGTTAGTTTTACTCGCTAATTCTTGGATAGTTTTTGTATCAAT
TTTAAAACCATCTTTTTGAAAAACATCCATGATATATTTAAAAAAATCTTTTTTTTCTAAACTATTTGTT
GTTTTACAAATACAATGTTTTTCCCAAATTTTTTGAACTTCAGATGTTTTAGTTGTTTTTTCTGCAAAAA
AATATAAATCTAAATTTTTGTAAGGATTTTGTAAATAAGAAATTAAAAAAGCAATTTCTTGAGTTTTTTT
TTGAAATAAAATTTCACTGTGATCCACCAAAATTACTTTTTTCCATGTGTTTTCAATTAAAGAAGTGTTT
TGCAGTTCTTTTTTAAGTTCTGTTACAATATCTTTTTGCATACAATAATAAACTACATCTAATTTTTTTT
GTTTGCAAACATTAATTATTTTTTTTATTTTTTTTTCTAGAAAAAACCTTTGTTTTCCCCAAATTAAATG
TATGTTATTTGTTTTTTCCAAATTTAAAACCTCATTTTGCCTTTTTTATTATTAATTAATAATTTGTTTT
TTTAATTTTTTTGCAAAATATCAATTCAACATTATTATAAATATCACTATTTTTATTTTATCAAAAAAAA
ATTATTACAAAACGATATCACAAAATATAAATCAACAAAAATAATAATTTGTTATAATAATATTTGTAAA
ACACCTTCAAAAATCACCAATCGCAAACAATTATAGGTAAAAGCAAAAAGAAAAGGAAAAACTAAAATGA
TTAAAAAATCAACTTTTGTGAGTAGTATTGTCAATTTTAAATATATTCCTTTGAAAAAACAACCCGAAAT
>MH883790.2 'Daucus carota' phytoplasma isolate GBFC_AY_05 16S ribosomal RNA gene, partial sequence; 16S-23S ribosomal RNA intergenic spacer, complete sequence; and 23S ribosomal RNA gene, partial sequence
TCGCACGGAAGTTTAAGCAATTAAACTTTAGTGGCGAACGGGTGAGTAACGCGTAAGCAATCTGCCCCTA
AGACGAGGATAACAGTTGGAAACGACTGCTAAGACTGGATAGCAGACAAGAAGGCATCTTCTTGTTTTTA
AAAGACCTATTAATAGGTATGCTTAGGGAGGAGCTTGCGTCACATTAGTTAGTTGGTGGGGTAAAGGCCT
ACCAAGACTATGATGTGTAGCCGGGCTGAGAGGTTGAACGGCCACATTGGGACTGAGACACGGCCCAAAC
TCCTACGGGAGGCAGCAGTAGGGAATTTTCGGCAATGGAGGAAACTCTGACCGAGCAACGCCGCGTGAAC
GATGAAGTATTTCGGTACGTAAAGTTCTTTTATTAGGGAAGAATAAATGATGGAAAAATCATTCTGACGG
TACCTAATGAATAAGCCCCGGCTAACTATGTGCCAGCAGCCGCGGTAATACATAGGGGGCAAGCGTTATC
CGGAATTATTGGGCGTAAAGGGTGCGTAGGCTGTTAAATAAGTTTATGGTCTAAGTGCAATGCTCAACAT
TGTGATGCTATAAAAACTGTTTAGCTAGAGTAAGATAGAGGCAAGTGGAATTCCATGTGTAGTGGTAAAA
TGCGTAAATATATGGAGGAACACCAGTAGCGAAGGCGGCTTGCTGGGTCTTTACTGACGCTGAGGCACGA
AAGCGTGGGGAGCAAACAGGATTAGATACCCTGGTAGTCCACGCCGTAAACGATGAGTACTAAACGTTGG
GTAAAACCAGTGTTGAAGTTAACACATTAAGTACTCCGCCTGAGTAGTACGTACGCAAGTATGAAACTTA
AAGGAATTGACGGGACTCCGCACAAGCGGTGGATCATGTTGTTTAATTCGAAGGTACCCGAAAAACCTCA
CCAGGTCTTGACATGCTTCTGCAAAGCTGTAGAAACACAGTGGAGGTTATCAGTTGCACAGGTGGTGCAT
GGTTGTCGTCAGCTCGTGTCGTGAGATGTTGGGTTAAGTCCCGCAACGAGCGCAACCCTTATTGTTAGTT
GCCAGCACGTAATGGTGGGGACTTTAGCAAGACTGCCAGTGATAAATTGGAGGAAGGTGGGGACGACGTC
AAATCATCATGCCCCTTATGACCTGGGCTACAAACGTGATACAATGGCTGTTACAAAGGGTAGCTGAAAC
GCAAGTTTTTGGCGAATCTCAAAAAAACAGTCTCAGTTCGGATTGAAGTCTGCAACTCGACTTCATGAAG
TTGGAATCGCTAGTAATCGCGAATCAGCATGTCGCGGTGAATACGTTCTCGGGGTTTGTACACACCGCCC
GTCAAACCACGAAAGTTGGCAATACCCAAAACCGGTGGCCTAACTTCGCAAGAAGAGGGAACCGTCTAAG
GTAGGGTCGATGATTGGGGTTAAGTCGTAACAAGGTATCCCTACCGGAAGGTGGGGATGGATCACCTCCT
TTCTAAGGAAACAATTATCATCTTCAGTTTTGAGAGACTTAAGAAAGTTTTTCATTTTAAATTGTTTGCA
AATTGTATTTGCAACATTTAAATCTTTTTAAGATTAAGGGCCTATAGCTCAGTTGGTTAGAGCACACGCC
TGATAAGCGTGAGGTCGGTGGTTCAAGTCCATTTAGGCCCACCATAACCAAAAATAGGCAAAATCTTAAA
AAAGCTCTTTGAAAAGTAGATAAACGAAGGTTAAAAAATCAAAGGAACT
>AF510323.1 Aconitum proliferation phytoplasma 16S ribosomal RNA gene, partial sequence; tRNA-Ile gene, complete sequence; and 23S ribosomal RNA gene, partial sequence
AAGAGTTTGATCCTGGCTCAGGATTAACGCTGGCGGCGTGCCTAATACATGCAAGTCGAACGGAAGTTTA
AGCAATTAAACTTTAGTGGCGAACGGGTGAGTAACGCGTAAGCAATCTGCCCCTAAGACGAGGATAACAG
TTGGAAACGACTGCTAAGACTGGATAGCAGACAAGAAGGCATCTTCTTGTTTTTAAAAGACCTATTAATA
GGTATGCTTAGGGAGGAGCTTGCGTCACATTAGTTAGTTGGTGGGGTAAAGGCCTACCAAGACTATGATG
TGTAGCCGGGCTGAGAGGTTGAACGGCCACATTGGGACTGAGACACGGCCCAAACTCCTACGGGAGGCAG
CAGTAGGGAATTTTCGGCAATGGAGGAAACTCTGACCGAGCAACGCCGCGTGAACGATGAAGTATTTCGG
TACGTAAAGTTCTTTTATTAGGGAAGAATAAATGATGGAAAAATCATTCTGACGGTACCTAATGAATAAG
CCCCGGCTAACTATGTGCCAGCAGCCGCGGTAATACATAGGGGGCAAGCGTTATCCGGAATTATTGGGCG
TAAAGGGTGCGTAGGCTGTTAAATAAGTTTATGGTCTAAGTGCAATGCTCAACATTGTGATGCTATAAAA
ACTGTTTAGCTAGAGTAAGATAGAGGCAAGTGGAATTCCATGTGTAGTGGTAAAATGCGTAAATATATGG
AGGAACACCAGTAGCGAAGGCGGCTTGCTGGGTCTTTACTGACGCTGAGGCACGAAAGCGTGGGGAGCAA
ACAGGATTAGATACCCTGGTAGTCCACGCCGTAAACGATGAGTACTAAACGTTGGGTAAAACCAGTGTTG
AAGTTAACACATTAAGTACTCCGCCTGAGTAGTACGTACGCAAGTATGAAACTTAAAGGAATTGACGGGA
CTCCGCACAAGCGGTGGATCATGTTGTTTAATTCGAAGGTACCCGAAAAACCTCACCAGGTCTTGACATG
CTTCTGCAAAGCTGTAGAAACACAGTGGAGGTTATCAGTTGCACAGGTGGTGCATGGTTGTCGTCAGCTC
GTGTCGTGAGATGTTGGGTTAAGTCCCGCAACGAGCGCAACCCTTATTGTTAGTTGCCAGCACGTAATGG
TGGGGACTTTAGCAAGACTGCCAGTGATAAATTGGAGGAAGGTGGGGACGACGTCAAATCATCATGCCCC
TTATGACCTGGGCTACAAACGTGATACAATGGCTGTTACAAAGGGTAGCTGAAACGCAAGTTTTTGGCGA
ATCTCAAAAAAACAGTCTCAGTTCGGATTGAAGTCTGCAACTCGACTTCATGAAGTTGGAATCGCTAGTA
ATCGTGAATCAGCATGTCGCGGTGAATACGTTCTCGGGGTTTGTACACACCGCCCGTCAAACCACGAAAG
TTGGCAATACCCAAAACCGGTGGCCTAACTTCGCAAGAAGAGGGAACCGTCTAAGGTAGGGTCGATGATT
GGGGTTAAGTCGTAACAAGGTATCCCTACCGGAAGGTGGGGATGGATCACCTCCTTTCTAAGGAAACAAT
TATCATCTTCAGTTTTGAGAGACTTAAGAAAGTTTTTCATTTTAAATTGTTTGCAAATTGTATTTGCAAC
ATTTAAATCTTTTTAAGATTAAGGGCCTATAGCTCAGTTGGTTAGAGCACACGCCTGATAAGCGTGAGGT
CGGTGGTTCAAGTCCATTTAGGCCTACCATAACCAAAAATAGGCAAAATCTTAAAAAAGCTCTTTGAAAA
GTAGATAAACGAAGGTTAAAAAATCAAAGGAACTAAGGGCGCACAGTGGATGCCTTGGCACTAAGAGCCG
ATGAAGGACG
>EU215424.1 Carrot phytoplasma sp. ca2006/1 16S ribosomal RNA gene and 16S-23S ribosomal RNA intergenic spacer, partial sequence; and tRNA-Ile gene, complete sequence
CGAACGGAAGTTTAAGCAATTAAACTTTAGTGGCGAACGGGTGAGTAACGCGTAAGCAATCTGCCCCTAA
GACGAGGATAACAGTTGGAAACGACTGCTAAGACTGGATAGCAGACAAGAAGGCATCTTCTTGTTTTTAA
AAGACCTATTAATAGGTATGCTTAGGGAGGAGCTTGCGTCACATTAGTTAGTTGGTGGGGTAAAGGCCTA
CCAAGACTATGATGTGTAGCCGGGCTGAGAGGTTGAACGGCCACATTGGGACTGAGACACGGCCCAAACT
CCTACGGGAGGCAGCAGTAGGGAATTTTCGGCAATGGAGGAAACTCTGACCGAGCAACGCCGCGTGAACG
ATGAAGTATTTCGGTACGTAAAGTTCTTTTATTAGGGAAGAATAAATGATGGAAAAATCATTCTGACGGT
ACCTAATGAATAAGCCCCGGCTAACTATGTGCCAGCAGCCGCGGTAATACATAGGGGGCAAGCGTTATCC
GGAATTATTGGGCGTAAAGGGTGCGTAGGCTGTTAAATAAGTTTATGGTCTAAGTGCAATGCTCAACATT
GTGATGCTATAAAAACTGTTTAGCTAGAGTAAGATAGAGGCAAGTGGAATTCCATGTGTAGTGGTAAAAT
GCGTAAATATATGGAGGAACACCAGTAGCGAAGGCGGCTTGCTGGGTCTTTACTGACGCTGAGGCACGAA
AGCGTGGGGAGCAAACAGGATTAGATACCCTGGTAGTCCACGCCGTAAACGATGAGTACTAAACGTTGGG
TAAAACCAGTGTTGAAGTTAACACATTAAGTACTCCGCCTGAGTAGTACGTACGCAAGTATGAAACTTAA
AGGAATTGACGGGACTCCGCACAAGCGGTGGATCATGTTGTTTAATTCGAAGGTACCCGAAAAACCTCAC
CAGGTCTTGACATGCTTCTGCAAAGCTGTAGAAACACAGTGGAGGTTATCAGTTGCACAGGTGGTGCATG
GTTGTCGTCAGCTCGTGTCGTGAGATGTTGGGTTAAGTCCCGCAACGAGCGCAACCCTTATTGTTAGTTG
CCAGCACGTAATGGTGGGGACTTTAGCAAGACTGCCAGTGATAAATTGGAGGAAGGTGGGGACGACGTCA
AATCATCATGCCCCTTATGACCTGGGCTACAAACGTGATACAATGGCTGTTACAAAGGGTAGCTGAAACG
CAAGTTTTTGGCGAATCTCAAAAAAACAGTCTCAGTTCGGATTGAAGTCTGCAACTCGACTTCATGAAGT
TGGAATCGCTAGTAATCGCGAATCAGCATGTCGCGGTGAATACGTTCTCGGGGTTTGTACACACCGCCCG
TCAAACCACGAAAGTTGGCAATACCCAAAACCGGTGGCCTAACTTCGCAAGAAGAGGGAACCGTCTAAGG
TAGGGTCGATGATTGGGGTTAAGTCGTAACAAGGTATCCCTACCGGAAGGTGGGGATGGATCACCTCCTT
TCTAAGGAAACAATTATCATCTTCAGTTTTGAGAGACTTAAGAAAGTTTTTCATTTTAAATTGTTTGCAA
ATTGTATTTGCAACATTTAAATCTTTTTAAGATTAAGGGCCTATAGCTCAGTTGGTTAGAGCACACGCCT
GATAAGCGTGAGGTCGGTGGTTCAAGTCCATTTAGGCCCACCATAACCAAAAATAGGCAAAATCTTAAAA
AAGCTCTTTGAAAAGTAGATAAACGACAGGTTAAAAAATC
>HQ589187.1 Chrysanthemum yellows phytoplasma strain CHRYM 16S ribosomal RNA gene, partial sequence; 16S-23S ribosomal RNA intergenic spacer and tRNA-Ile gene, complete sequence; and 23S ribosomal RNA gene, partial sequence
AACGCTGGCGGCGTGCCTAATACATGCAAGTCGAACGGAAGTTTAAGCAATTAAACTTTAGTGGCGAACG
GGTGAGTAACGCGTAAGCAATCTGCCCCTAAGACGAGGATAACAGTTGGAAACGACTGCTAAGACTGGAT
AGCAGACAAGAAGGCATCTTCTTGTTTTTAAAAGACCTATTAATAGGTATGCTTAGGGAGGAGCTTGCGT
CACATTAGTTAGTTGGTGGGGTAAAGGCCTACCAAGACTATGATGTGTAGCCGGGCTGAGAGGTTGAACG
GCCACATTGGGACTGAGACACGGCCCAAACTCCTACGGGAGGCAGCAGTAGGGAATTTTCGGCAATGGAG
GAAACTCTGACCGAGCAACGCCGCGTGAACGATGAAGTATTTCGGTACGTAAAGTTCTTTTATTAGGGAA
GAATAAATGATGGAAAAATCATTCTGACGGTACCTAATGAATAAGCCCCGGCTAACTATGTGCCAGCAGC
CGCGGTAATACATAGGGGGCAAGCGTTATCCGGAATTATTGGGCGTAAAGGGTGCGTAGGCTGTTAAATA
AGTTTATGGTCTAAGTGCAATGCTCAACATTGTGATGCTATAAAAACTGTTTAGCTAGAGTAAGATAGAG
GCAAGTGGAATTCCATGTGTAGTGGTAAAATGCGTAAATATATGGAGGAACACCAGTAGCGAAGGCGGCT
TGCTGGGTCTTTACTGACGCTGAGGCACGAAAGCGTGGGGAGCAAACAGGATTAGATACCCTGGTAGTCC
ACGCCGTAAACGATGAGTACTAAACGTTGGGTAAAACCAGTGTTGAAGTTAACACATTAAGTACTCCGCC
TGAGTAGTACGTACGCAAGTATGAAACTTAAAGGAATTGACGGGACTCCGCACAAGCGGTGGATCATGTT
GTTTAATTCGAAGGTACCCGAAAAACCTCACCAGGTCTTGACATGCTTCTGCAAAGCTGTAGAAACACAG
TGGAGGTTATCAGTTGCACAGGTGGTGCATGGTTGTCGTCAGCTCGTGTCGTGAGATGTTGGGTTAAGTC
CCGCAACGAGCGCAACCCTTATTGTTAGTTGCCAGCACGTAATGGTGGGGACTTTAGCAAGACTGCCAGT
GATAAATTGGAGGAAGGTGGGGACGACGTCAAATCATCATGCCCCTTATGACCTGGGCTACAAACGTGAT
ACAATGGCTGTTACAAAGGGTAGCTGAAACGCAAGTTTTTGGCGAATCTCAAAAAAACAGTCTCAGTTCG
GATTGAAGTCTGCAACTCGACTTCATGAAGTTGGAATCGCTAGTAATCGCGAATCAGCATGTCGCGGTGA
ATACGTTCTCGGGGTTTGTACACACCGCCCGTCAAACCACGAAAGTTGGCAATACCCAAAACCGGTGGCC
TAACTTCGCAAGAAGAGGGAACCGTCTAAGGTAGGGTCGATGATTGGGGTTAAGTCGTAACAAGGTATCC
CTACCGGAAGGTGGGGATGGATCACCTCCTTTCTAAGGAAACAATTATCATCTTCAGTTTTGAGAGACTT
AAGAAAGTTTTTCATTTTAAATTGTTTGCAAATTGTATTTGCAACATTTAAATCTTTTTAAGATTAAGGG
CCTATAGCTCAGTTGGTTAGAGCACACGCCTGATAAGCGTGAGGTCGGTGGTTCAAGTCCATTTAGGCCC
ACCATAACCAAAAATAGGCAAAATCTTAAAAAAGCTCTTTGAAAAGTAGATAAACGAAGGTTAAAAAATC
AAAGGAACTAAGGGCGCACAGTGGATGCCTTGGCACT
>AF453416.1 Oat proliferation phytoplasma ribosomal RNA operon, partial sequence
AAGAGTTTGATCCTGGCTCAGGATTAACGCTGGCGGCGTGCCTAATACATGCAAGTCGAACGGAAGTTTA
AGCAATTAAACTTTAGTGGCGAACGGGTGAGTAACGCGTAAGCAATCTGCCCCTAAGACGAGGATAACAG
TTGGAAACGACTGCTAAGACTGGATAGCAGACAAGAAGGCATCTTCTTGTTTTTAAAAGACCTATTAATA
GGTATGCTTAGGGAGGAGCTTGCGTCACATTAGTTAGTTGGTGGGGTAAAGGCCTACCAAGACTATGATG
TGTAGCCGGGCTGAGAGGTTGAACGGCCACATTGGGACTGAGACACGGCCCAAACTCCTACGGGAGGCAG
CAGTAGGGAATTTTCGGCAATGGAGGAAACTCTGACCGAGCAACGCCGCGTGAACGATGAAGTATTTCGG
TACGTAAAGTTCTTTTATTAGGGAAGAATAAATGATGGAAAAATCATTCTGACGGTACCTAATGAATAAG
CCCCGGCTAACTATGTGCCAGCAGCCGCGGTAATACATAGGGGGCAAGCGTTATCCGGAATTATTGGGCG
TAAAGGGTGCGTAGGCTGTTAAATAAGTTTATGGTCTAAGAGCAATGCTCAACATTGTGATGCTATAAAA
ACTGTTTAGCTAGAGTAAGATAGAGGCAAGTGGAATTCCATGTGTAGTGGTAAAATGCGTAAATATATGG
AGGAACACCAGTAGCGAAGGCGGCTTGCTGGGTCTTTACTGACGCTGAGGCACGAAAGCGTGGGGAGCAA
ACAGGATTAGATACCCTGGTAGTCCACGCCGTAAACGATGAGTACTAAACGTTGGGTAAAACCAGTGTTG
AAGTTAACACATTAAGTACTCCGCCTGAGTAGTACGTACGCAAGTATGAAACTTAAAGGAATTGACGGGA
CTCCGCACAAGCGGTGGATCATGTTGTTTAATTCGAAGGTACCCGAAAAACCTCACCAGGTCTTGACATG
CTTCTGCAAAGCTGTAGAAACACAGTGGAGGTTATCAGTTGCACAGGTGGTGCATGGTTGTCGTCAGCTC
GTGTCGTGAGATGTTGGGTTAAGTCCCGCAACGAGCGCAACCCTTATTGTTAGTTGCCAGCACGTAATGG
TGGGGACTTTAGCAAGACTGCCAGTGATAAATTGGAGGAAGGTGGGGACGACGTCAAATCATCATGCCCC
TTATGACCTGGGCTACAAACGTGATACAATGGCTGTTACAAAGGGTAGCTGAAACGCAAGTTTTTGGCGA
ATCTCAAAAAAACAGTCTCAGTTCGGATTGAAGTCTGCAACTCGACTTCATGAAGTTGGAATCGCTAGTA
ATCGCGAATCAGCATGTCGCGGTGAATACGTTCTCGGGGTTTGTACACACCGCCCGTCAAACCACGAAAG
TTGGCAATACCCAAAACCGGTGGCCTAACTTCGCAAGAAGAGGGAACCGTCTAAGGTAGGGTCGATGATT
GGGGTTAAGTCGTAACAAGGTATCCCTACCGGAAGGTGGGGATGGATCACCTCCTTTCTAAGGAAACAAT
CATCATCTTCAGTTTTGAGAGACTTAAGAAAGTTTTTCATTTTAAATTGTTTGCAAATTGTATTTGCAAC
ATTTAAATCTTTTTAAGATTAAGGGCCTATAGCTCAGTTGGTTAGAGCACACGCCTGATAAGCGTGAGGT
CGGTGGTTCAAGTCCATTTAGGCCTACCATAACCAAAAATAGGCAAAATCTTAAAAAAGCTCTTTGAAAA
GTAGATAAACGAAGGTTAAAAAATCGAAGGAGCTAAGGGCGCACAGTGGATGCCTTGGCACTAAGAGCCG
ATGAAGGACG
>MK441740.1 'Prunus armeniaca' aster yellows phytoplasma clone ALYPJ-2 16S ribosomal RNA gene, partial sequence
ACGACTGCTAAGACTGGATAGGAGACAAGAGGGCATCTTCTTGTTTTTAAAAGACCTAGCAATAGGTATG
CTTAGGGAGGAGCTTGCGTCACATTAGTTAGTTGGTGGGGTAAAGGCCTACCAAGACTATGATGTGTAGC
CGGGCTGAGAGGTTGAACGGCCACATTGGGACTGAGACACGGCCCAAACTCCTACGGGAGGCAGCAGTAG
GGAATTTTCGGCAATGGAGGAAACTCTGACCGAGCAACGCCGCGTGAACGATGAAGTATTTCGGTACGTA
AAGTTCTTTTATTAGGGAAGGAATAAATGATGGAAAAATCATTGCTGACGGTACCTAATGAATAAGCCCC
GGCTAACTATGTGCCAGCAGCCGCGGTAATACATAGGGGGCAAGCGTTATCCGGAATTATTGGGCGTAAA
GGGTGCGTAGGCGGTTAAATAAGTTTATGGTCTAAGTGCAATGCTCAACATTGTGATGCTATAAAAACTG
TTTAGCTAGAGTAAGATAGAGGCAAGTGGAATTCCATGTGTAGTGGTAAAATGCGTAAATATATGGAGGA
ACACCAGTAGCGAAGGCGGCTTGCTGGGTCTTTACTGACGCTGAGGCACGAAAGCGTGGGGAGCAAACAG
GATTAGATACCCTGGTAGTCCACGCCGTAAACGATGAGTACTAAACGTTGGGTAAAACCAGTGTTGAAGT
TAACACATTAAGTACTCCGCCTGAGTAGTACGTACGCAAGTATGAAACTTAAAGGAATTGACGGGACTCC
GCACAAGCGGTGGATCATGTTGTTTAATTCGAAGGTACCCGAAAAACCTCACCAGGTCTTGACATGCTTC
TGCAAAGCTGTAGAAACACAGTGGAGGTTATCAGTTGCACAGGTGGTGCATGGTTGTCGTCAGCTCGTGT
CGTGAGATGTTGGGTTAAGTCCCGCAACGAGCGCAACCCTTATTGTTAGTTACCAGCACGTAATGGTGGG
GACTTTAGCAAGACTGCCAGTGATAAATTGGAGGAAGGTGGGACGACGTCAAATCATCATGCCCCTTATG
ACCTGGGCTACAAACGTGATACAATGGCTGTTACAAAGGGTAGCTGAAGCGCAAGTTTTTGGCGAATCTC
AAAAAAACAGTCTCAGTTCGGATTGAAGTCTGCAACTCGACTTCATGAAGTTGGAATCGCTAGTAATCGC
GAATCAGCATGTCGCGGTGAATACGTTCTCGGGGTTTGTACACACCGCCCGTCAAT
>MW843507.1 'Prunus persica' chlorotic and little leaf phytoplasma isolate PPLR-2 16S ribosomal RNA gene, partial sequence
CGACTGCTAAGACTGGATAGGAGACAAGAGGGCATCTTCTTGTTTTTAAAAGACCTAGCAATAGGTATGC
TTAGGGAGGAGCTTGCGTCACATTAGTTAGTTGGTGGGGTAAAGGCCTACCAAGACTATGATGTGTAGCC
GGGCTGAGAGGTTGAACGGCCACATTGGGACTGAGACACGGCCCAAACTCCTACGGGAGGCAGCAGTAGG
GAATTTTCGGCAATGGAGGAAACTCTGACCGAGCAACGCCGCGTGAACGATGAAGTATTTCGGTACGTAA
AGTTCTTTTATTAGGGAAGGAATAAATGATGGAAAAATCATTGCTGACGGTACCTAATGAATAAGCCCCG
GCTAACTATGTGCCAGCAGCCGCGGTAATACATAGGGGGCAAGCGTTATCCGGAATTATTGGGCGTAAAG
GGTGCGTAGGCGGTTAAATAAGTTTATGGTCTAAGTGCAATGCTCAACATTGTGATGCTATAAAAACTGT
TTAGCTAGAGTAAGATAGAGGCAAGTGGAATTCCATGTGTAGTGGTAAAATGCGTAAATATATGGAGGAA
CACCAGTAGCGAAGGCGGCTTGCTGGGTCTTTACTGACGCTGAGGCACGAAAGCGTGGGGAGCAAACAGG
ATTAGATACCCTGGTAGTCCACGCCGTAAACGATGAGTACTAAACGTTGGGTAAAACCAGTGTTGAAGTT
AACACATTAAGTACTCCGCCTGAGTAGTACGTACGCAAGTATTAAACTTAAAGGAATTGACGGGACTCCG
CACAAGCGGTGGATCATGTTGTTTAATTCGAAGGTACCCGAAAAACCTCACCAGGTCTTGACATGCTTCT
GCAAAGCTGTAGAAACACAGTGGAGGTTATCAGTTGCACAGGTGGTGCATGGTTGTCGTCAGCTCGTGTC
GTGAGATGTTGGGTTAAGTCCCGCAACGAGCGCAACCCTTATTGTTAGTTACCAGCACGTAATGGTGGGG
ACTTTAGCAAGACTGCCAGTGATAAATTGGAGGAAGGTGGGACGACGTCAAATCATCATGCCCCTTATGA
CCTGGGCTACAAACGTGATACAATGGCTGTTACAAAGGGTAGCTGAAGCGCAAGTTTTTGGCGAATCTCA
AAAAAACAGTCTCAGTTCGGATTGAAGTCTGCAACTCGACTTCATGAAGTTGGAATCGCTAGTAATCGCG
AATCAGCATGTCGCGGTGAATACGTTCTCGGGGTTTGTACACACCGCCCGTCAAT
>MW843504.1 'Prunus armeniaca' leaf rolling and decline phytoplasma isolate PARD-1 16S ribosomal RNA gene, partial sequence
CGACTGCTAAGACTGGATAGGAGACAAGAGGGCATCTTCTTGTTTTTAAAAGACCTAGCAATAGGTATGC
TTAGGGAGGAGCTTGCGTCACATTAGTTAGTTGGTGGGGTAAAGGCCTACCAAGACTATGATGTGTAGCC
GGGCTGAGAGGTTGAACGGCCACATTGGGACTGAGACACGGCCCAAACTCCTACGGGAGGCAGCAGTAGG
GAATTTTCGGCAATGGAGGAAACTCTGACCGAGCAACGCCGCGTGAACGATGAAGTATTTCGGTACGTAA
AGTTCTTTTATTAGGGAAGGAATAAATGATGGAAAAATCATTGCTGACGGTACCTAATGAATAAGCCCCG
GCTAACTATGTGCCAGCAGCCGCGGTAATACATAGGGGGCAAGCGTTATCCGGAATTATTGGGCGTAAAG
GGTGCGTAGGCGGTTAAATAAGTTTATGGTCTAAGTGCAATGCTCAACATTGTGATGCTATAAAAACTGT
TTAGCTAGAGTAAGATAGAGGCAAGTGGAATTCCATGTGTAGTGGTAAAATGCGTAAATATATGGAGGAA
CACCAGTAGCGAAGGCGGCTTGCTGGGTCTTTACTGACGCTGAGGCACGAAAGCGTGGGGAGCAAACAGG
ATTAGATACCCTGGTAGTCCACGCCGTAAACGATGAGTACTAAACGTTGGGTAAAACCAGTGTTGAAGTT
AACACATTAAGTACTCCGCCTGAGTAGTACGTACGCAAGTATTAAACTTAAAGGAATTGACGGGACTCCG
CACAAGCGGTGGATCATGTTGTTTAATTCGAAGGTACCCGAAAAACCTCACCAGGTCTTGACATGCTTCT
GCAAAGCTGTAGAAACACAGTGGAGGTTATCAGTTGCACAGGTGGTGCATGGTTGTCGTCAGCTCGTGTC
GTGAGATGTTGGGTTAAGTCCCGCAACGAGCGCAACCCTTATTGTTAGTTACCAGCACGTAATGGTGGGG
ACTTTAGCAAGACTGCCAGTGATAAATTGGAGGAAGGTGGGACGACGTCAAATCATCATGCCCCTTATGA
CCTGGGCTACAAACGTGATACAATGGCTGTTACAAAGGGTAGCTGAAGCGCAAGTTTTTGGCGAATCTCA
AAAAAACAGTCTCAGTTCGGATTGAAGTCTGCAACTCGACTTCATGAAGTTGGAATCGCTAGTAATCGCG
AATCAGCATGTCGCGGTGAATACGTTCTCGGGGTTTGTACACACCGCCCGTCAAT
>MW843505.1 'Prunus armeniaca' leaf rolling and decline phytoplasma isolate PARD-2 16S ribosomal RNA gene, partial sequence
CGACTGCTAAGACTGGATAGGAGACAAGAGGGCATCTTCTTGTTTTTAAAAGACCTAGCAATAGGTATGC
TTAGGGAGGAGCTTGCGTCACATTAGTTAGTTGGTGGGGTAAAGGCCTACCAAGACTATGATGTGTAGCC
GGGCTGAGAGGTTGAACGGCCACATTGGGACTGAGACACGGCCCAAACTCCTACGGGAGGCAGCAGTAGG
GAATTTTCGGCAATGGAGGAAACTCTGACCGAGCAACGCCGCGTGAACGATGAAGTATTTCGGTACGTAA
AGTTCTTTTATTAGGGAAGGAATAAATGATGGAAAAATCATTGCTGACGGTACCTAATGAATAAGCCCCG
GCTAACTATGTGCCAGCAGCCGCGGTAATACATAGGGGGCAAGCGTTATCCGGAATTATTGGGCGTAAAG
GGTGCGTAGGCGGTTAAATAAGTTTATGGTCTAAGTGCAATGCTCAACATTGTGATGCTATAAAAACTGT
TTAGCTAGAGTAAGATAGAGGCAAGTGGAATTCCATGTGTAGTGGTAAAATGCGTAAATATATGGAGGAA
CACCAGTAGCGAAGGCGGCTTGCTGGGTCTTTACTGACGCTGAGGCACGAAAGCGTGGGGAGCAAACAGG
ATTAGATACCCTGGTAGTCCACGCCGTAAACGATGAGTACTAAACGTTGGGTAAAACCAGTGTTGAAGTT
AACACATTAAGTACTCCGCCTGAGTAGTACGTACGCAAGTATTAAACTTAAAGGAATTGACGGGACTCCG
CACAAGCGGTGGATCATGTTGTTTAATTCGAAGGTACCCGAAAAACCTCACCAGGTCTTGACATGCTTCT
GCAAAGCTGTAGAAACACAGTGGAGGTTATCAGTTGCACAGGTGGTGCATGGTTGTCGTCAGCTCGTGTC
GTGAGATGTTGGGTTAAGTCCCGCAACGAGCGCAACCCTTATTGTTAGTTACCAGCACGTAATGGTGGGG
ACTTTAGCAAGACTGCCAGTGATAAATTGGAGGAAGGTGGGACGACGTCAAATCATCATGCCCCTTATGA
CCTGGGCTACAAACGTGATACAATGGCTGTTACAAAGGGTAGCTGAAGCGCAAGTTTTTGGCGAATCTCA
AAAAAACAGTCTCAGTTCGGATTGAAGTCTGCAACTCGACTTCATGAAGTTGGAATCGCTAGTAATCGCG
AATCAGCATGTCGCGGTGAATACGTTCTCGGGGTTTGTACACACCGCCCGTCAAT
>MW843506.1 'Prunus persica' chlorotic and little leaf phytoplasma isolate PPLR-1 16S ribosomal RNA gene, partial sequence
CGACTGCTAAGACTGGATAGGAGACAAGAGGGCATCTTCTTGTTTTTAAAAGACCTAGCAATAGGTATGC
TTAGGGAGGAGCTTGCGTCACATTAGTTAGTTGGTGGGGTAAAGGCCTACCAAGACTATGATGTGTAGCC
GGGCTGAGAGGTTGAACGGCCACATTGGGACTGAGACACGGCCCAAACTCCTACGGGAGGCAGCAGTAGG
GAATTTTCGGCAATGGAGGAAACTCTGACCGAGCAACGCCGCGTGAACGATGAAGTATTTCGGTACGTAA
AGTTCTTTTATTAGGGAAGGAATAAATGATGGAAAAATCATTGCTGACGGTACCTAATGAATAAGCCCCG
GCTAACTATGTGCCAGCAGCCGCGGTAATACATAGGGGGCAAGCGTTATCCGGAATTATTGGGCGTAAAG
GGTGCGTAGGCGGTTAAATAAGTTTATGGTCTAAGTGCAATGCTCAACATTGTGATGCTATAAAAACTGT
TTAGCTAGAGTAAGATAGAGGCAAGTGGAATTCCATGTGTAGTGGTAAAATGCGTAAATATATGGAGGAA
CACCAGTAGCGAAGGCGGCTTGCTGGGTCTTTACTGACGCTGAGGCACGAAAGCGTGGGGAGCAAACAGG
ATTAGATACCCTGGTAGTCCACGCCGTAAACGATGAGTACTAAACGTTGGGTAAAACCAGTGTTGAAGTT
AACACATTAAGTACTCCGCCTGAGTAGTACGTACGCAAGTATTAAACTTAAAGGAATTGACGGGACTCCG
CACAAGCGGTGGATCATGTTGTTTAATTCGAAGGTACCCGAAAAACCTCACCAGGTCTTGACATGCTTCT
GCAAAGCTGTAGAAACACAGTGGAGGTTATCAGTTGCACAGGTGGTGCATGGTTGTCGTCAGCTCGTGTC
GTGAGATGTTGGGTTAAGTCCCGCAACGAGCGCAACCCTTATTGTTAGTTACCAGCACGTAATGGTGGGG
ACTTTAGCAAGACTGCCAGTGATAAATTGGAGGAAGGTGGGACGACGTCAAATCATCATGCCCCTTATGA
CCTGGGCTACAAACGTGATACAATGGCTGTTACAAAGGGTAGCTGAAGCGCAAGTTTTTGGCGAATCTCA
AAAAAACAGTCTCAGTTCGGATTGAAGTCTGCAACTCGACTTCATGAAGTTGGAATCGCTAGTAATCGCG
AATCAGCATGTCGCGGTGAATACGTTCTCGGGGTTTGTACACACCGCCCGTCAAT
>MW843508.1 'Toona sinensis' witches'-broom phytoplasma isolate TSWB-1 16S ribosomal RNA gene, partial sequence
CGACTGCTAAGACTGGATAGGAGACAAGAGGGCATCTTCTTGTTTTTAAAAGACCTAGCAATAGGTATGC
TTAGGGAGGAGCTTGCGTCACATTAGTTAGTTGGTGGGGTAAAGGCCTACCAAGACTATGATGTGTAGCC
GGGCTGAGAGGTTGAACGGCCACATTGGGACTGAGACACGGCCCAAACTCCTACGGGAGGCAGCAGTAGG
GAATTTTCGGCAATGGAGGAAACTCTGACCGAGCAACGCCGCGTGAACGATGAAGTATTTCGGTACGTAA
AGTTCTTTTATTAGGGAAGGAATAAATGATGGAAAAATCATTGCTGACGGTACCTAATGAATAAGCCCCG
GCTAACTATGTGCCAGCAGCCGCGGTAATACATAGGGGGCAAGCGTTATCCGGAATTATTGGGCGTAAAG
GGTGCGTAGGCGGTTAAATAAGTTTATGGTCTAAGTGCAATGCTCAACATTGTGATGCTATAAAAACTGT
TTAGCTAGAGTAAGATAGAGGCAAGTGGAATTCCATGTGTAGTGGTAAAATGCGTAAATATATGGAGGAA
CACCAGTAGCGAAGGCGGCTTGCTGGGTCTTTACTGACGCTGAGGCACGAAAGCGTGGGGAGCAAACAGG
ATTAGATACCCTGGTAGTCCACGCCGTAAACGATGAGTACTAAACGTTGGGTAAAACCAGTGTTGAAGTT
AACACATTAAGTACTCCGCCTGAGTAGTACGTACGCAAGTATGAAACTTAAAGGAATTGACGGGACTCCG
CACAAGCGGTGGATCATGTTGTTTAATTCGAAGGTACCCGAAAAACCTCACCAGGTCTTGACATGCTTCT
GCAAAGCTGTAGAAACACAGTGGAGGTTATCAGTTGCACAGGTGGTGCATGGTTGTCGTCAGCTCGTGTC
GTGAGATGTTGGGTTAAGTCCCGCAACGAGCGCAACCCTTATTGTTAGTTACCAGCACGTAATGGTGGGG
ACTTTAGCAAGACTGCCAGTGATAAATTGGAGGAAGGTGGGACGACGTCAAATCATCATGCCCCTTATGA
CCTGGGCTACAAACGTGATACAATGGCTGTTACAAAGGGTAGCTGAAGCGCAAGTTTTTGGCGAATCTCA
AAAAAACAGTCTCAGTTCGGATTGAAGTCTGCAACTCGACTTCATGAAGTTGGAATCGCTAGTAATCGCG
AATCAGCATGTCGCGGTGAATACGTTCTCGGGGTTTGTACACACCGCCCGTCAAT
>MW843509.1 'Toona sinensis' witches'-broom phytoplasma isolate TSWB-2 16S ribosomal RNA gene, partial sequence
CGACTGCTAAGACTGGATAGGAGACAAGAGGGCATCTTCTTGTTTTTAAAAGACCTAGCAATAGGTATGC
TTAGGGAGGAGCTTGCGTCACATTAGTTAGTTGGTGGGGTAAAGGCCTACCAAGACTATGATGTGTAGCC
GGGCTGAGAGGTTGAACGGCCACATTGGGACTGAGACACGGCCCAAACTCCTACGGGAGGCAGCAGTAGG
GAATTTTCGGCAATGGAGGAAACTCTGACCGAGCAACGCCGCGTGAACGATGAAGTATTTCGGTACGTAA
AGTTCTTTTATTAGGGAAGGAATAAATGATGGAAAAATCATTGCTGACGGTACCTAATGAATAAGCCCCG
GCTAACTATGTGCCAGCAGCCGCGGTAATACATAGGGGGCAAGCGTTATCCGGAATTATTGGGCGTAAAG
GGTGCGTAGGCGGTTAAATAAGTTTATGGTCTAAGTGCAATGCTCAACATTGTGATGCTATAAAAACTGT
TTAGCTAGAGTAAGATAGAGGCAAGTGGAATTCCATGTGTAGTGGTAAAATGCGTAAATATATGGAGGAA
CACCAGTAGCGAAGGCGGCTTGCTGGGTCTTTACTGACGCTGAGGCACGAAAGCGTGGGGAGCAAACAGG
ATTAGATACCCTGGTAGTCCACGCCGTAAACGATGAGTACTAAACGTTGGGTAAAACCAGTGTTGAAGTT
AACACATTAAGTACTCCGCCTGAGTAGTACGTACGCAAGTATGAAACTTAAAGGAATTGACGGGACTCCG
CACAAGCGGTGGATCATGTTGTTTAATTCGAAGGTACCCGAAAAACCTCACCAGGTCTTGACATGCTTCT
GCAAAGCTGTAGAAACACAGTGGAGGTTATCAGTTGCACAGGTGGTGCATGGTTGTCGTCAGCTCGTGTC
GTGAGATGTTGGGTTAAGTCCCGCAACGAGCGCAACCCTTATTGTTAGTTACCAGCACGTAATGGTGGGG
ACTTTAGCAAGACTGCCAGTGATAAATTGGAGGAAGGTGGGACGACGTCAAATCATCATGCCCCTTATGA
CCTGGGCTACAAACGTGATACAATGGCTGTTACAAAGGGTAGCTGAAGCGCAAGTTTTTGGCGAATCTCA
AAAAAACAGTCTCAGTTCGGATTGAAGTCTGCAACTCGACTTCATGAAGTTGGAATCGCTAGTAATCGCG
AATCAGCATGTCGCGGTGAATACGTTCTCGGGGTTTGTACACACCGCCCGTCAAT
>KY693692.1 'Chrysanthemum morifolium' phyllody phytoplasma isolate Bangaluru 16S ribosomal RNA gene, partial sequence
ACGACTGCTAAGACTGGATAGGAGACAAGAGGGCATCTTCTTGTTTTTAAAAGACCTAGCAATAGGTATG
CTTAGGGAGGAGCTTGCGTCACATTAGTTAGTTGGTGGGGTAAAGGCCTACCAAGACTATGATGTGTAGC
CGGGCTGAGAGGTTGAACGGCCACATTGGGACTGAGACACGGCCCAAACTCCTACGGGAGGCAGCAGTAG
GGAATTTTCGGCAATGGAGGAAACTCTGACCGAGCAACGCCGCGTGAACGATGAAGTATTTCGGTACGTA
AAGTTCTTTTATTAGGGAAGGAATAAATGATGGAAAAATCATTGCTGACGGTACCTAATGAATAAGCCCC
GGCTAACTATGTGCCAGCAGCCGCGGTAATACATAGGGGGCAAGCGTTATCCGGAATTATTGGGCGTAAA
GGGTGCGTAGGCGGTTAAATAAGTTTATGGTCTAAGTGCAATGCTCAACATTGTGATGCTATAAAAACTG
TTTAGCTAGAGTAAGATAGAGGCAAGTGGAATTCCATGTGTAGTGGTAAAATGCGTAAATATATGGAGGA
ACACCAGTAGCGAAGGCGGCTTGCTGGGTCTTTACTGACGCTGAGGCACGAAAGCGTGGGGAGCAAACAG
GATTAGATACCCTGGTAGTCCACGCCGTAAACGATGAGTACTAAACGTTGGGTAAAACCAGTGTTGAAGT
TAACACATTAAGTACTCCGCCTGAGTAGTACGTACGCAAGTATGAAACTTAAAGGAATTGACGGGACTCC
GCACAAGCGGTGGATCATGTTGTTTAATTCGAAGGTACCCGAAAAACCTCACCAGGTCTTGACATGCTTC
TGCAAAGCTGTAGAAACACAGTGGAGGTTATCAGTTGCACAGGTGGTGCATGGTTGTCGTCAGCTCGTGT
CGTGAGATGTTGGGTTAAGTCCCGCAACGAGCGCAACCCTTATTGTTAGTTACCAGCACGTAATGGTGGG
GACTTTAGCAAGACTGCCAGTGATAAATTGGAGGAAGGTGGGACGACGTCAAATCATCATGCCCCTTATG
ACCTGGGCTACAAACGTGATACAATGGCTGTTACAAAGGGTAGCTGAAGCGCAAGTTTTTGGCGAATCTC
AAAAAAACAGTCTCAGTTCGGATTGAAGTCTGCAACTCGACTTCATGAAGTTGGAATCGCTAGTAATCGC
GAATCAGCATGTCGCGGTGAATACGTTCTCGGGGTTTGTACACACCGCCCGTCAAT
>KY693692.1 'Chrysanthemum morifolium' phyllody phytoplasma isolate Bangaluru 16S ribosomal RNA gene, partial sequence
ACGACTGCTAAGACTGGATAGGAGACAAGAGGGCATCTTCTTGTTTTTAAAAGACCTAGCAATAGGTATG
CTTAGGGAGGAGCTTGCGTCACATTAGTTAGTTGGTGGGGTAAAGGCCTACCAAGACTATGATGTGTAGC
CGGGCTGAGAGGTTGAACGGCCACATTGGGACTGAGACACGGCCCAAACTCCTACGGGAGGCAGCAGTAG
GGAATTTTCGGCAATGGAGGAAACTCTGACCGAGCAACGCCGCGTGAACGATGAAGTATTTCGGTACGTA
AAGTTCTTTTATTAGGGAAGGAATAAATGATGGAAAAATCATTGCTGACGGTACCTAATGAATAAGCCCC
GGCTAACTATGTGCCAGCAGCCGCGGTAATACATAGGGGGCAAGCGTTATCCGGAATTATTGGGCGTAAA
GGGTGCGTAGGCGGTTAAATAAGTTTATGGTCTAAGTGCAATGCTCAACATTGTGATGCTATAAAAACTG
TTTAGCTAGAGTAAGATAGAGGCAAGTGGAATTCCATGTGTAGTGGTAAAATGCGTAAATATATGGAGGA
ACACCAGTAGCGAAGGCGGCTTGCTGGGTCTTTACTGACGCTGAGGCACGAAAGCGTGGGGAGCAAACAG
GATTAGATACCCTGGTAGTCCACGCCGTAAACGATGAGTACTAAACGTTGGGTAAAACCAGTGTTGAAGT
TAACACATTAAGTACTCCGCCTGAGTAGTACGTACGCAAGTATGAAACTTAAAGGAATTGACGGGACTCC
GCACAAGCGGTGGATCATGTTGTTTAATTCGAAGGTACCCGAAAAACCTCACCAGGTCTTGACATGCTTC
TGCAAAGCTGTAGAAACACAGTGGAGGTTATCAGTTGCACAGGTGGTGCATGGTTGTCGTCAGCTCGTGT
CGTGAGATGTTGGGTTAAGTCCCGCAACGAGCGCAACCCTTATTGTTAGTTACCAGCACGTAATGGTGGG
GACTTTAGCAAGACTGCCAGTGATAAATTGGAGGAAGGTGGGACGACGTCAAATCATCATGCCCCTTATG
ACCTGGGCTACAAACGTGATACAATGGCTGTTACAAAGGGTAGCTGAAGCGCAAGTTTTTGGCGAATCTC
AAAAAAACAGTCTCAGTTCGGATTGAAGTCTGCAACTCGACTTCATGAAGTTGGAATCGCTAGTAATCGC
GAATCAGCATGTCGCGGTGAATACGTTCTCGGGGTTTGTACACACCGCCCGTCAAT
>MK441739.1 'Prunus armeniaca' aster yellows phytoplasma clone ALYPJ-1 16S ribosomal RNA gene, partial sequence
ACGACTGCTAAGACTGGATAGGAGACAAGAGGGCATCTTCTTGTTTTTAAAAGACCTAGCAATAGGTATG
CTTAGGGAGGAGCTTGCGTCACATTAGTTAGTTGGTGGGGTAAAGGCCTACCAAGACTATGATGTGTAGC
CGGGCTGAGAGGTTGAACGGCCACATTGGGACTGAGACACGGCCCAAACTCCTACGGGAGGCAGCAGTAG
GGAATTTTCGGCAATGGAGGAAACTCTGACCGAGCAACGCCGCGTGAACGATGAAGTATTTCGGTACGTA
AAGTTCTTTTATTAGGGAAGGAATAAATGATGGAAAAATCATTGCTGACGGTACCTAATGAATAAGCCCC
GGCTAACTATGTGCCAGCAGCCGCGGTAATACATAGGGGGCAAGCGTTATCCGGAATTATTGGGCGTAAA
GGGTGCGTAGGCGGTTAAATAAGTTTATGGTCTAAGTGCAATGCTCAACATTGTGATGCTATAAAAACTG
TTTAGCTAGAGTAAGATAGAGGCAAGTGGAATTCCATGTGTAGTGGTAAAATGCGTAAATATATGGAGGA
ACACCAGTAGCGAAGGCGGCTTGCTGGGTCTTTACTGACGCTGAGGCACGAAAGCGTGGGGAGCAAACAG
GATTAGATACCCTGGTAGTCCACGCCGTAAACGATGAGTACTAAACGTTGGGTAAAACCAGTGTTGAAGT
TAACACATTAAGTACTCCGCCTGAGTAGTACGTACGCAAGTATGAAACTTAAAGGAATTGACGGGACTCC
GCACAAGCGGTGGATCATGTTGTTTAATTCGAAGGTACCCGAAAAACCTCACCAGGTCTTGACATGCTTC
TGCAAAGCTGTAGAAACACAGTGGAGGTTATCAGTTGCACAGGTGGTGCATGGTTGTCGTCAGCTCGTGT
CGTGAGATGTTGGGTTAAGTCCCGCAACGAGCGCAACCCTTATTGTTAGTTACCAGCACGTAATGGTGGG
GACTTTAGCAAGACTGCCAGTGATAAATTGGAGGAAGGTGGGACGACGTCAAATCATCATGCCCCTTATG
ACCTGGGCTACAAACGTGATACAATGGCTGTTACAAAGGGTAGCTGAAGCGCAAGTTTTTGGCGAATCTC
AAAAAAACAGTCTCAGTTCGGATTGAAGTCTGCAACTCGACTTCATGAAGTTGGAATCGCTAGTAATCGC
GAATCAGCATGTCGCGGTGAATACGTTCTCGGGGTTTGTACACACCGCCCGTCAAT
>ON564434.1 'Muscari botryoides' aster yellows phytoplasma isolate AJ16 16S ribosomal RNA gene, partial sequence; 16S-23S ribosomal RNA intergenic spacer and tRNA-Ile gene, complete sequence; and 23S ribosomal RNA gene, partial sequence
AAGAGTTTGATCCTGGCTCAGGATTAACGCTGGCGGCGTGCCTAATACATGCAAGTCGAACGGAAGTTTA
AGCAATTAAACTTTAGTGGCGAACGGGTGAGTAACGCGTAAGCAATCTGCCCCTAAGACGAGGATAACAG
TTGGAAACGACTGCTAAGACTGGATAGGAGACAAGAGGGCATCTTCTTGTTTTTAAAAGACCTAGCAATA
GGTATGCTTAGGGAGGAGCTTGCGTCACATTAGTTAGTTGGTGGGGTAAAGGCCTACCAAGACTATGATG
TGTAGCCGGGCTGAGAGGTTGAACGGCCACATTGGGACTGAGACACGGCCCAAACTCCTACGGGAGGCAG
CAGTAGGGAATTTTCGGCAATGGAGGAAACTCTGACCGAGCAACGCCGCGTGAACGATGAAGTATTTCGG
TACGTAAAGTTCTTTTATTAGGGAAGAATAAATGATGGAAAAATCATTCTGACGGTACCTAATGAATAAG
CCCCGGCTAACTATGTGCCAGCAGCCGCGGTAATACATAGGGGGCAAGCGTTATCCGGAATTATTGGGCG
TAAAGGGTGCGTAGGCGGTTAAATAAGTTTATGGTCTAAGTGCAATGCTCAACATTGTGATGCTATAAAA
ACTGTTTAGCTAGAGTAAGATAGAGGCAAGTGGAATTCCATGTGTAGTGGTAAAATGCGTAAATATATGG
AGGAACACCAGTAGCGAAGGCGGCTTGCTGGGTCTTTACTGACGCTGAGGCACGAAAGCGTGGGGAGCAA
ACAGGATTAGATACCCTGGTAGTCCACGCCGTAAACGATGAGTACTAAACGTTGGGTAAAACCAGTGTTG
AAGTTAACACATTAAGTACTCCGCCTGAGTAGTACGTACGCAAGTATGAAACTTAAAGGAATTGACGGGA
CTCCGCACAAGCGGTGGATCATGTTGTTTAATTCGAAGGTACCCGAAAAACCTCACCAGGTCTTGACATG
CTTCTGCAAAGCTGTAGAAACACAGTGGAGGTTATCAGTTGCACAGGTGGTGCATGGTTGTCGTCAGCTC
GTGTCGTGAGATGTTGGGTTAAGTCCCGCAACGAGCGCAACCCTTATTGTTAGTTACCAGCACGTAATGG
TGGGGACTTTAGCAAGACTGCCAGTGATAAATTGGAGGAAGGTGGGGACGACGTCAAATCATCATGCCCC
TTATGACCTGGGCTACAAACGTGATACAATGGCTGTTACAAAGGGTAGCTGAAGCGCAAGTTTTTGGCGA
ATCTCAAAAAAACAGTCTCAGTTCGGATTGAAGTCTGCAACTCGACTTCATGAAGTTGGAATCGCTAGTA
ATCGCGAATCAGCATGTCGCGGTGAATACGTTCTCGGGGTTTGTACACACCGCCCGTCAAACCACGAAAG
TTGGTAATACCCAAAGCCGGTGGCCTAACTTCGCAAGAAGAGGGAACCGTCTAAGGTAGGGTCGATGATT
GGGGTTAAGTCGTAACAAGGTATCCCTACCGGAAGGTGGGGATGGATCACCTCCTTTCTAAGGAAACAAT
TATCATCTTCAGTTTTGAGAGACTTAAGAAAGTTTTTCATTGTAACTTGCTTGCAAATTGTATTTGCAAC
ATTTTAATCTTTTTAAGATTAAGGGCCTATAGCTCAGTTGGTTAGAGCACACGCCTGATAAGCGTGAGGT
CGGTGGTTCAAGTCCATTTAGGCCCACCATAACCACAAATAGGCAAAATCTTAAAAAAGCTCTTTGAAAA
GTAGATAAACGAAGGTTAAAAAATCAAAGGAACTAAGGGCGCACAGTGGATGCCTTGGCACTAAGAGCCG
ATGAAGGACG
